# Supplementary material for: Argonaute bypasses cellular obstacles without hindrance during target search
Source: Nat Commun. 2019 Sep 26;10:4390. doi: 10.1038/s41467-019-12415-y (PMC6763497; doi:10.1038/s41467-019-12415-y)
Supplement: Supplementary file 4 — Source Data [file 41467_2019_12415_MOESM4_ESM.xlsx]

## Sheet: Figure 1c-e
N=1 dwelltime (s)
0.1
0.3
0.1
0.1
0.9
0.2
0.1
1.1
0.7
0.4
0.6
0.1
0.2
0.3
1.4
0.1
0.3
0.9
0.8
0.3
0.6
0.2
0.5
0.1
0.4
0.6
0.1
0.1
0.1
0.4
0.6
0.8
0.1
0.1
0.1
0.1
0.1
1.3
0.1
0.5
0.5
0.1
0.1
0.2
7.7
1.7
0.4
0.4
0.8
0.6
0.2
0.7
0.1
0.2
0.2
0.2
0.1
0.1
0.3
0.1
0.2
0.2
0.1
0.1
0.5
0.8
0.4
1
0.2
0.1
0.6
0.7
0.2
0.1
0.6
0.1
0.4
0.5
0.4
0.1
0.4
0.3
0.4
0.2
0.2
0.8
0.3
0.2
0.1
0.1
0.2
0.1
0.1
0.1
0.5
0.2
0.3
0.1
0.1
0.4
0.2
4.7
0.9
0.7
0.5
0.1
0.2
0.3
0.4
0.4
0.1
0.6
1.2
0.2
0.1
1.1
0.1
0.7
0.2
0.5
0.2
0.1
0.6
0.4
0.1
0.3

## Sheet: Figure 1f-h
guide 3 dwelltime (s)
3
8.25
16.8
31.35
65.85
25.05
79.35
10.8
68.85
25.65
245.1
2.55
0.45
1.35
5.55
122.55
43.2
16.35
19.5
20.55
48.9
14.1
7.2
4.2
13.35
0.3
1.8
12.15
3.45
8.25
3.75
33
13.95
8.7
51.6
276.75
42.15
3.15
26.85
44.55
226.95
17.25
4.8
20.4
19.5
13.35
6.15
1.05
43.95
14.4
3.3
201.9
29.7
18.75
141.9
50.25
84.75
32.7
69.6
169.65
13.05
28.8
37.5
0.15
0.45
16.05
8.4
84
115.2
14.7
8.1
60
159.6
195.9
19.5
76.35
12.3
28.05
46.05
6.9
0.9
136.2
170.1
1.65
4.95
71.25
166.95
23.85
36.45
6.75
2.1
34.05
8.85
43.8
3.6
25.35
76.2
4.2
145.35
161.4
38.85
9.3
33.75
121.05
10.65
0.9
1.05
4.35
16.35
7.2
5.85
36
312.45
35.1
12.15
6.3
30.9
68.4
134.55
48.45
48.45
23.55
33.45
214.5
0.15
4.35
6.15
49.95
2.55
1.8
47.55
16.05
7.5
10.2
8.55
124.8
121.5
66.3
12.3
139.65
1.2
5.1
24.45
1.35
31.8
77.1
7.65
68.4
0.75
85.05
0.15
6.6
17.25
4.35
0.3
1.5
10.35
5.25
71.7
68.4
34.2
33
30.6
23.1
40.8
9.15
2.25
6.3
0.75
21.75
0.15
4.8
34.8
78.75
5.7
21.15
40.65
34.5
24
32.7
23.4
1.65
11.55
17.7
10.8
24.9
45.15
10.8
28.35
22.2
90
21.75
32.4
47.25
2.4
32.7
16.95
0.6
41.85
40.65
16.35
15.75
21.6
20.4
3.6
53.7
138.45
24.9
2.4
7.35
20.25
26.25
55.65
13.95
9.15
7.8
15.15
22.8
3
28.8
11.1
17.7
33.75
22.95
19.5
14.85
0.45
17.25
7.5
11.4
2.55
1.65
8.4
0.3
14.85
8.1
4.95
21
24.9
0.15
31.8
83.7
107.7
3.6
57.9
28.35
31.35
0.15
22.5
24.6
0.15
114.15
8.7
7.05
8.85
12.3
30.6
4.05
7.95
20.1
4.65
16.05
21.45
13.05
1.05
13.5
0.15
13.5
16.05
18.9
0.15
16.2
31.95
21.3
17.7
1.8
0.45
7.2
0.6
9.45
15
25.65
19.8
4.65
4.65
3.75
70.65
9.15
64.65
17.7
30.3
30
2.25
46.35
0.15
0.15
2.55
26.55
98.7
89.7
0.15
14.25
85.05
9.45
6.6
27.45
17.7
0.15
66.45
3.45
9.15
28.8
3.15
7.05
7.95
36.9
0.15
57.45
11.4
16.35
10.05
0.75
0.15
0.15
11.85
12.6
16.8
18.9
11.1
6.45
43.35
41.7
52.65
0.75
4.8
13.35
1.2
7.8
1.5
40.95
12.75
0.15
2.85
0.45
52.2
0.3
39.3
9.9
3
43.35
2.1
26.1
4.05
49.2
13.35
16.8
30.6
55.95
8.85
28.8
4.2
11.7
106.2
26.7
3.15
22.5
42.75
37.95
1.2
29.1
28.05
85.65
90.75
2.85
1.5
3.15
145.5
21
17.7
35.55
23.7
17.1
1.5
12.45
34.65
15.3
11.85
0.3
0.45
1.5
85.65
17.85
11.4
17.4
44.1
38.4
7.65
16.2
5.85
22.65
0.6
37.05
37.65
55.05
31.05
55.5
4.35
2.1
7.5
6.6
31.8
6.45
12.45
11.1
71.25
0.75
80.25
162.45
2.7
138.45
40.35
11.85
40.65
1.05
0.9
2.7
2.7
0.6
1.2
3.9
32.7
48.45
26.4
1.8
6.3
17.4
2.55
274.5
59.4
10.2
24.6
13.35
109.8
3.3
15.6
3.3
15.6
22.5
18.15
12.6
0.3
36.45
67.2
3.45
11.1
312.45
7.5
90.3
154.5
14.7
22.65
159.6
43.2
5.55
76.2
126.6
5.7
15.75
186.75
23.55
15.15
11.55
101.4
36.6
10.65
6.9
3.9
26.85
48.9
112.35
91.35
22.65
26.55
31.2
10.95
3.6
82.5
132.75
24.75
33.45
0.15
10.65
0.15
0.45
78.75
36.3
23.85
77.85
75.45
33.3
2.55
4.2
37.5
3.75
54.9
134.25
57.3
1.95
26.1
24.15
23.55
27.75
2.4
29.55
12
1.95
16.35
60.15
7.5
9.9
22.35
1.8
33
31.95
162
7.2
32.55
20.7
31.05
42.75
1.65
34.2
13.95
10.8
1.2
5.7
38.85
24.6

## Sheet: Supplementary Figure 1c
guide 3		guide 4		guide 5		guide 6		guide 7		guide 8
3		36.3		33		68.9		N.A.*		N.A.*
8.25		49.2		88.05		34.2
16.8		21.15		321.45		50.1						* no accurate estimation of binding possible due to photobleaching
31.35		9.6		40.5		0.5
65.85		5.55		44.85		0.4
25.05		33		288		36
79.35		44.7		151.95		3.3
10.8		58.8		377.55		2.9
68.85		115.5		291.3		5.3
25.65		7.2		15.9		9.7
245.1		67.2		76.35		76.7
2.55		107.55		122.7		147.7
0.45		125.1		128.1		204.1
1.35		155.1		80.4		90
5.55		75.15		21.6		79.7
122.55		178.65		29.55		119.2
43.2		34.95		0.15		204.1
16.35		7.05		310.5		92.7
19.5		36.6		9		199.6
20.55		37.8		113.55		139.1
48.9		6.9		377.55		4.9
14.1		59.55		38.4		100.9
7.2		17.7		103.05		204.1
4.2		77.25		163.05		132.5
13.35		9.45		37.95		9.5
0.3		72.45		0.15		88.5
1.8		81		20.55		204.1
12.15		6.75		69.15		94.4
3.45		1.35		116.85		204.1
8.25		492.6		96.6		204.1
3.75		52.95		67.95		204.1
33		91.8		27.6		15.2
13.95		44.85		49.35		58.6
8.7		5.4		26.4		170.1
51.6		33.6		4.05		108.3
276.75		9.15		67.5		25.1
42.15		119.7		245.55		204.1
3.15		200.55		5.55		26.6
26.85		183.9		348.9		204.1
44.55		59.1		165.45		117.4
226.95		9.15		255.45		3.3
17.25		21.45		353.85		133.7
4.8		49.95		262.5		16.1
20.4		73.8		103.35		15.2
19.5		17.25		377.55		0.1
13.35		51.15		159.3		0.1
6.15		8.25		211.65		89.7
1.05		111.15		44.55		52.4
43.95		11.55		3.3		1.5
14.4		7.8		91.8		142.2
3.3		5.1		122.7		42.8
201.9		66.15		168.15		1
29.7		25.95		51.75		11.3
18.75		294.6		41.1		67.2
141.9		58.8		196.65		204.1
50.25		17.1		60.9		28.9
84.75		9		377.55		99.8
32.7		43.5		102.45		204.1
69.6		61.8		93.3		15.2
169.65		72.15		24.6		204.1
13.05		28.65		377.55		204.1
28.8		103.8		361.5		14.8
37.5		336.45		39		6.7
0.15		145.95		276.3		61.2
0.45		20.1		110.1		83
16.05		42.9		67.95		19.4
8.4		48.9		289.5		204.1
84		38.25		377.55		73.8
115.2		132.75		264.15		30.7
14.7		163.8		158.25		84.3
8.1		38.7		193.65		95.6
60		148.65		377.55		101.8
159.6		105.15		126		204.1
195.9		167.1		377.55		185.7
19.5		263.25		255.45		17.5
76.35		49.5		377.55		180.5
12.3		22.8		39.6		157
28.05		113.25		32.4		98.9
46.05		3.15		377.55		72.8
6.9		110.55		17.55		41.1
0.9		5.55		72.3		51.6
136.2		66.9		331.05		14.5
170.1		122.7		102.15		204.1
1.65		110.85		143.1		91.5
4.95		6		167.4		23.4
71.25		70.2		377.55		0.6
166.95		35.55		292.05		16.9
23.85		27.3		377.55		66.2
36.45		19.2		14.4		30.1
6.75		0.15		262.5		20.9
2.1		0.15		377.55		137.3
34.05		10.95		141.75		6.6
8.85		158.85		9.9		46.1
43.8		18.15		129.3		58.8
3.6		2.1		32.55		63.2
25.35		10.8		19.2		45.1
76.2		0.9		161.25		89.1
4.2		21.75		134.1		109.7
145.35		3.45		377.55		204.1
161.4		1.2		144		48.2
38.85		108.75		163.05		28.9
9.3		72.15		3.45		0.1
33.75		92.25		186.9		19.7
121.05		135.9		173.7		43.1
10.65		24.6		41.85		204.1
0.9		138		190.8		6.2
1.05		27		377.55		68
4.35		58.65		80.85		3.1
16.35		198.6		234.45		123.8
7.2		1.05		376.5		62.5
5.85		13.05		19.35		184.9
36		33.3		377.55		204.1
312.45		49.8		377.55		24.5
35.1		1.5		47.1		6.7
12.15		99.3		377.55		20
6.3		24.9		155.7		19.6
30.9		107.25		13.35		109.8
68.4		88.05		284.7		36.5
134.55		6		36.6		98.3
48.45		0.15		6.15		124.8
48.45		109.65		111.9		40
23.55		49.5		39		3.4
33.45		364.2		75		50.2
214.5		26.25		6.15		149.7
0.15		54.9		61.2		16.2
4.35		109.5		54.75		4.1
6.15		12.3		89.25		133
49.95		37.65		45.15		152.4
2.55		19.65		40.05		34.5
1.8		111.3		83.55		0.5
47.55		136.65		266.4		142.1
16.05		23.7		250.5		56.1
7.5		25.05		227.85		204.1
10.2		5.7		377.55		183.5
8.55		24		112.35		2.9
124.8		0.15		123.45		204.1
121.5		23.1		262.5		204.1
66.3		37.95		48.15		204.1
12.3		2.55		77.1		204.1
139.65		17.4		220.5		19.3
1.2		15.75		193.5		108.8
5.1		34.2		59.25		204.1
24.45		10.65		376.5		32.6
1.35		5.1		26.4		10.5
31.8		1.2		3.45		5.2
77.1		94.35		377.55		149.2
7.65		35.1		212.25		24.7
68.4		9.3		279.3		19.1
0.75		101.25		205.5		121.1
85.05		61.35		18		34.3
0.15		33.75		90.3		59.2
6.6		49.2		181.8		0.1
17.25		492.6		187.2		204.1
4.35		57.9		102		81.6
0.3		23.1		0.3		28.8
1.5		96.75		186.45		93.8
10.35		37.65		60.3		38.7
5.25		0.15		206.55		37.6
71.7		0.15		73.65		7.9
68.4		22.95		41.25		51.5
34.2		0.15		30.6		87.4
33		4.2		41.25		58.2
30.6		36.6		21.15		74.8
23.1		0.15		71.7		63.5
40.8		0.15		2.55		7.2
9.15		45		0.15		11.2
2.25		63		0.3		0.7
6.3		113.4		39.75		23.7
0.75		72		366.6		0.8
21.75		9.75		235.2		0.7
0.15		1.35		50.4		10.8
4.8		17.1		377.55		4.9
34.8		18.9		59.1		60.8
78.75		85.95		118.95		204.1
5.7		0.15		377.55		11.6
21.15		45.9		219.45		143
40.65		492.6		45.6		204.1
34.5		6.15		141		204.1
24		5.4		123		48.7
32.7		23.4		94.5		4.2
23.4		57.9		75.6		138.2
1.65		63		4.95		35.4
11.55		0.15		231.45		204.1
17.7		0.6		288.15		65.8
10.8		64.8		45.3		103
24.9		25.65		274.95		190.4
45.15		23.85		116.1		4.5
10.8		2.1		6.6		167.3
28.35		9.3		377.55		117
22.2		5.55		223.8		32.4
90		12.15		123		3.7
21.75		0.45		377.55		54.8
32.4		0.15		128.55		203.4
47.25		369.75		42.3		25.8
2.4		10.35		67.2		204.1
32.7		8.25		61.2		0.1
16.95		46.2		377.55		0.1
0.6		294.9		215.85		27.4
41.85		0.15				151.5
40.65		0.15				83.7
16.35		0.15				6.6
15.75		16.2				108.3
21.6		59.25				128.1
20.4		84.9				99.6
3.6		0.9				1.7
53.7		0.6				0.1
138.45		1.2				61.6
24.9		30.3				0.1
2.4		21.9				98.2
7.35		0.15				202.5
20.25		122.4				85.7
26.25		33.75				85.9
55.65		50.4				42.7
13.95		32.25				55.8
9.15		1.65				139.9
7.8		31.5				79.9
15.15		0.15				117.1
22.8		0.15				127.4
3		135				73.6
28.8		21.45				78.4
11.1		67.95				155
17.7		3.45				26.5
33.75		222.3				170.9
22.95		15.6				93.3
19.5		28.65				202.5
14.85		35.55				122.1
0.45		22.95				63
17.25		18				202.5
7.5		12.3				36
11.4		28.05				107.4
2.55		3.9				202.5
1.65		42.3				56.5
8.4		37.5				156.8
0.3		4.65				81.4
14.85		0.15				202.5
8.1		31.8				104.4
4.95		0.15				87.8
21		144.15				107.4
24.9		0.3				76.7
0.15		26.25				171.7
31.8		132				62
83.7		60				202.5
107.7		63.15				202.5
3.6		3.75				202.5
57.9		125.4				107.8
28.35		3				99.7
31.35		431.7				198.9
0.15		65.25				61.6
22.5		25.5				28.2
24.6		20.4				6.4
0.15		25.05				32.9
114.15		3.9				202.5
8.7		11.25				91.2
7.05		2.55				79.3
8.85		7.35				66.1
12.3		18.15				124.6
30.6		96.15				15
4.05		10.35				22.9
7.95		0.3				181.1
20.1		0.15				149.8
4.65		0.45				23.1
16.05		2.4				116.2
21.45		1.95				0.4
13.05		55.2				144.9
1.05		7.05				13
13.5		4.05				44.6
0.15		26.1				57.3
13.5		1.8				74.2
16.05		11.7				101.2
18.9		120.3				23.1
0.15		16.65				140.7
16.2		70.65				183.7
31.95		13.5				139.6
21.3		49.95				4.9
17.7		254.4				77.3
1.8		0.15				3.1
0.45		14.4				8.9
7.2		12.9				162
0.6		16.65				44.1
9.45		68.25				202.5
15		0.6				193.5
25.65		16.05				109.1
19.8		5.7				21.1
4.65		21.3				118
4.65		3.6				72.1
3.75		51.45				202.5
70.65		19.8				43.7
9.15		46.05				91.6
64.65		23.25				173.2
17.7		70.65				70.1
30.3		18.9				21.2
30		54				202.5
2.25		34.35				3
46.35		0.15				0.1
0.15		131.85				0.1
0.15		11.7				0.1
2.55		65.55				74.4
26.55		127.35				202.5
98.7		242.55				103.1
89.7		77.7				9.8
0.15		25.95				56.9
14.25		15.3				83.9
85.05		6.6				3.9
9.45		34.65				164.6
6.6		13.2				103.4
27.45		106.5				202.5
17.7		289.95				39.2
0.15		95.85				166.7
66.45		0.75				202.5
3.45		15.9				5.5
9.15		0.15				23.8
28.8		7.95				18.2
3.15		0.3				33.7
7.05		43.35				202.5
7.95		20.55				2.6
36.9		44.85				181.6
0.15		5.7				202.5
57.45		3.6				95
11.4		26.55				61.9
16.35		19.35				139.7
10.05		8.1				133.8
0.75		9.15				119.6
0.15		20.85				51.9
0.15		142.35				14.5
11.85		7.95				41.5
12.6		112.05				108.4
16.8		14.1				24.9
18.9		17.7				17.3
11.1						26.2
6.45						30.7
43.35						30.9
41.7						202.5
52.65						30.6
0.75						8.2
4.8						16.4
13.35						54.1
1.2						159.8
7.8						198.8
1.5						161
40.95						202.5
12.75						202.5
0.15						202.5
2.85						129
0.45						202.5
52.2						31.4
0.3						88.7
39.3						163.7
9.9						3.4
3						202.5
43.35						2.5
2.1						4.5
26.1						52.1
4.05						46.4
49.2						13.7
13.35						192.3
16.8						30.5
30.6						15.6
55.95						16
8.85						137.3
28.8						64.4
4.2						43.3
11.7						40.1
106.2						12.3
26.7						2.6
3.15						63.2
22.5						58.6
42.75						6.1
37.95						168.1
1.2						202.5
29.1						165.6
28.05						88.2
85.65						146.8
90.75						44.6
2.85						90.4
1.5						75.7
3.15						79.3
145.5						186.8
21						12.3
17.7						202.5
35.55						159.8
23.7						31.4
17.1						7.5
1.5						57.4
12.45						119.3
34.65						178.4
15.3						38.4
11.85						18.1
0.3						115
0.45						85.6
1.5						193.8
85.65						50.2
17.85						116.3
11.4						202.5
17.4						136.5
44.1						202.5
38.4						202.5
7.65						202.5
16.2						202.5
5.85						63.7
22.65						146
0.6						60
37.05						91.4
37.65						202.5
55.05
31.05
55.5
4.35
2.1
7.5
6.6
31.8
6.45
12.45
11.1
71.25
0.75
80.25
162.45
2.7
138.45
40.35
11.85
40.65
1.05
0.9
2.7
2.7
0.6
1.2
3.9
32.7
48.45
26.4
1.8
6.3
17.4
2.55
274.5
59.4
10.2
24.6
13.35
109.8
3.3
15.6
3.3
15.6
22.5
18.15
12.6
0.3
36.45
67.2
3.45
11.1
312.45
7.5
90.3
154.5
14.7
22.65
159.6
43.2
5.55
76.2
126.6
5.7
15.75
186.75
23.55
15.15
11.55
101.4
36.6
10.65
6.9
3.9
26.85
48.9
112.35
91.35
22.65
26.55
31.2
10.95
3.6
82.5
132.75
24.75
33.45
0.15
10.65
0.15
0.45
78.75
36.3
23.85
77.85
75.45
33.3
2.55
4.2
37.5
3.75
54.9
134.25
57.3
1.95
26.1
24.15
23.55
27.75
2.4
29.55
12
1.95
16.35
60.15
7.5
9.9
22.35
1.8
33
31.95
162
7.2
32.55
20.7
31.05
42.75
1.65
34.2
13.95
10.8
1.2
5.7
38.85
24.6

## Sheet: Supplementary Figure 1d
Survival time (s)
336.6
1218.9
2100
970.5
60
151.8
431.4
546.9
98.1
212.4
250.8
239.4
655.8
445.5
494.7
658.5
284.4
212.4
332.4
332.4
374.7
988.8
60
237.9
305.7
898.5
644.4
1752.3
1389.6
476.4
1694.4
1087.5
221.1
1172.1
857.4
1105.8
418.5
156
666.9
1523.7
280.2
998.7
175.8
1074.9
252
231
1415.1
449.7
2100
1084.8
2081.1
132
1307.7
384.6
880.2
456.6
681
119.4
784.2
75.6
1999.2
161.7
781.2
705
338.1
165.9
521.7
57.3
950.7
2100
1302
1503.9
717.9
589.5
926.7
496.2
514.5
628.8
119.4
1153.8
1227.3
1311.9
442.5
784.2
700.8
1162.2
446.7
882.9
274.5
463.8
716.4
768.6
627.6
726.3
1542
421.5
963.3
720.6
113.7
1858.2
373.5
1114.5
1046.7
250.8
1001.4
2078.4
338.1
1173.6
236.4
607.8
2100
789.9
377.7
633
1190.7
322.5
662.7
612
1180.8
514.5
516
510.3
235.2
333.9
178.8
685.2
247.8
1543.5
537
1153.8
565.5
363.6
415.8
31.8
795.3
366.3
140.7
713.7
693.9
91.2
207
5.1
154.8
324
978.9
1543.5
208.2
188.7
559.8
424.2
518.7
628.8
504.6
936.6
493.5
301.5
333.9
231
61.5
1035.3
1310.4
720.6
1341.6
757.2
1086
207
2100
492
51.6
1420.5
1042.5
60
894.3
1118.7
1700.1
1194.9
149.1
1143.9
1567.5
1996.5
1759.2
2100
870.3
435.6
21.9
300
846.3
734.7
163.2
242.1
1287.9
1210.2
29.1
427.2
1327.5
1729.8
2100
431.4
1007.1
373.5
709.2
555.6
884.4
1385.4
1021.2
1266.9
137.7
1353
117.9
317.1
379.2
239.4
108
624.6
277.5
1539.3
538.5
213.9
420
518.7
1021.2
260.4
295.8
153.3
167.4
624.6
274.5
2100
1455.9
39
1038.3
216.9
967.5
71.4
676.8
713.7
1937.1
297.3
1009.8
472.2
1344.3
233.7
141.9
15
579.6
2100
627.6
1211.7
2100
483.6
1166.7
1917.3
771.3
545.7
181.5
781.2
1524.9
41.7
597.9
1014.3
960.6
345.3
1509.6
960.6
88.5
168.9
197.1
127.8
69.9
1590
1183.5
85.5
2100
413.1
914.1
1491.3
422.7
180
1145.4
236.4
2100
441.3
741.9
273.3
1787.4
390.3
300
1806
685.2
263.4
1855.2
387.6
661.2
236.4
181.5
492
2002.2
636
105.3
493.5
1341.6
1633.8
902.7
82.8
963.3
1125.6
552.6
813.9
421.5
1052.4
221.1
1817.1
1089
930.9
861.6
305.7
1323.3
1842.6
1084.8
125.1
170.1
1100.4
2100
590.7
156
1104.6
315.6
421.5
1210.2
153.3
1415.1
500.4
1053.6
674.1
225.3
665.7
2100
1605.6
21.3
424.2
81.3
1125.6
1752.3
1341.6
1233
1940.1
678.3
407.4
714.9
187.2
1235.7
1433.4
329.7
1258.2
351
892.8
314.1
738.9
327
393.3
531.6
733.2
1330.2
1688.7
477.9
149.1
469.5
1233
566.7
189.9
1921.5
1039.5
816.6
1327.5
947.7
123.6
1307.7
1927.2
470.7
719.1
129.3
273.3
1022.7
242.1
366.3
255
250.8
233.7
13.5
10.8
201.3
236.4
359.4
181.5
95.4
906.9
1199.1
576.6
120.9
51.6
1594.2
517.5
463.8
1129.8
604.8
1351.5
420
942.3
613.5
24.9
300
474.9
205.5
63
1345.8
792.6
76.2
2100
23.4
173.1
411.6
603.6
144.9
1721.1
55.8
532.8
257.7
602.1
343.8
213.9
101.1
228
294.3
747.3
335.4
21.9
732
621.9
466.5
297.3
273.3
712.2
1200.6
1770.6
24.9
589.5
381.9
2100
692.4
446.7
785.4
474.9
748.8
1098.9
150.6
400.2
93.9
576.6
2011.8
5.1
586.5
689.7
391.8
61.5
695.1
676.8
1233
165.9
477.9
640.2
806.7
757.2
674.1
226.8
1347.3
1039.5
436.8
469.5
288.9
280.2
2100
27.6
122.1
394.5
50.4
1019.7
469.5
1026.9
660
199.8
448.2
593.7
16.5
909.6
19.2
103.8
431.4
1055.1
953.4
483.6
93.9
1660.5
24.9
372
127.8
459.6
570.9
570.9
342.3
325.5
273.3
329.7
39
991.5
1715.7
318.3
270.3
562.5
351
209.7
133.5
516
45.9
327
369.3
2100
1066.5
1620.9
2081.1
942.3
775.8
1329
304.2
141.9
438.3
2100
477.9
438.3
535.8
1050.9
102.6
1179.3
873
82.8
695.1
309.9
1057.8
257.7
448.2
279
266.1
328.2
362.1
349.5
1063.5
514.5
194.1
54.6
568.2
1011.3
1503.9
239.4
480.6
468
235.2
1059.3
348
445.5
1429.2
77.1
1033.8
276
137.7
1177.8
236.4
383.4
738.9
1223.1
233.7
1548.9
466.5
208.2
418.5
257.7
85.5
627.6
257.7
436.8
353.7
221.1
840.6
74.1
349.5
974.7
709.2
95.4
468
597.9
592.2
325.5
517.5
459.6
651.6
465.3
2100
513.3
266.1
448.2
681
638.7
525.9
661.2
250.8
376.2
16.5
9.9
698.1
270.3
1124.1
225.3
997.2
792.6
277.5
493.5
67.2
58.8
695.1
112.2
2100
245.1
2100
1657.8
112.2
589.5
163.2
799.5
232.2
79.8
549.9
154.8
199.8
202.8
555.6
82.8
327
469.5
219.6
506.1
247.8
159
441.3
637.2
690.9
263.4
78.6
130.8
630.3
795.3
185.7
528.6
77.1
407.4
92.7
938.1
156
45.9
298.5
926.7
137.7
369.3
764.4
780
116.7
82.8
165.9
1019.7
1367.1
348
778.5
221.1
245.1
398.7
1794.6
1938.6
332.4
933.6
586.5
449.7
1292.1
297.3
1258.2
160.2
580.8
729
564
588
1740.9
661.2
245.1
1367.1
386.1
218.1
552.6
290.1
58.8
983.1
327
1025.4
357.9
1196.1
990.3
223.8
1371.3
974.7
88.5
71.4
1038.3
329.7
21.9
448.2
47.4
189.9
482.1
7.8
442.5
1385.4
249.3
506.1
219.6
154.8
895.5
75.6
1036.8
1108.8
1047.9
183
445.5
2100
2035.8
146.1
185.7
96.9
736.2
818.1
298.5
2006.4
222.3
429.9
345.3

## Sheet: Supplementary Figure 1f
NaCl	Dwelltime		error
[mM]	s
10	150.9		9.6125
50	88.9709		6.709
100	37.3036		2.48934
150	4.63246		0.34446
200	1.4367		0.1545

## Sheet: Figure 2
Figure 2c
Low FRET		High FRET
-0.28205		0.96992
0.56422		0.99408
0.52941		0.9971
0.50628		0.93046
0.43293		0.96552
0.53725		1.01961
0.41118		0.92412
0.4383		0.93878
0.58511		0.9306
0.47678		0.91803
0.45703		0.96154
0.39167		0.93333
0.63388		0.98028
0.41489		0.88539
0.51271		0.97421
0.45228		0.91618
0.56746		0.92966
0.46715		0.93056
0.53875		0.9965
0.48221		0.8642
0.58983		1.0165
0.46569		0.89114
0.45418		0.90361
0.50699		0.95987
0.32895		0.98233
0.61803		0.98904
0.56938		0.91319
0.49282		1.01718
0.42049		0.87975
0.47082		1.04319
0.44053		0.90093
0.51765		0.98092
0.6145		0.93017
0.48996		0.86068
0.46919		0.95989
0.48718		0.97681
0.47273		0.94721
0.46842		0.94537
0.48538		0.8875
0.49796		0.90291
0.52297		0.88312
0.56		0.73986
0.48047		0.9078
0.53846		1.05833
0.56067		0.8481
0.56667		0.90789
0.41463		0.91975
0.47232		0.98291
0.45714		1.01712
0.48069		0.99394
0.54135		0.87393
0.38351		0.96503
0.54605		0.91247
0.54878		0.75556
0.42051		0.80427
0.4771		0.97561
0.46193		0.90305
0.70255		0.98901
0.48352		0.93902
0.52688		0.93979
0.49627		0.96203
0.45985		0.89078
0.56061		0.96364
0.53307		0.83596
0.55378		0.9466
0.50763		1.02083
0.46154		0.76721
0.59451		0.95862
0.5		0.83651
0.55022		0.87692
0.54167		0.94904
0.45946		0.93506
0.4466		0.90448
0.5		0.85215
0.55488		0.96646
0.60169		0.68132
0.60163		0.8987
0.54118		0.96552
0.49508		0.92986
0.53307		1.06757
0.47032		0.97386
0.55372		0.91964
0.50502		0.91209
0.4741		1.02373
0.35349		0.90291
0.57091		1.06786
0.57216		1
0.42396		0.77961
0.55556		0.92416
0.5209		0.9391
0.52381		0.91525
0.50186		0.9391
0.50479		0.89109
0.5119		0.95101
0.4898		0.87171
0.45726		0.90517
0.42593		0.93354
0.45802		0.91279
0.43253		0.86885
0.44498		0.97436
0.41702		0.97984
0.45205		0.90312
0.52245		0.94149
0.4375		0.90402
0.43443		0.9193
0.55593		0.89167
0.48472		0.86232
0.50741		0.95224
0.57991		1.06367
0.55144		0.90545
0.52613		0.89508
0.49225		0.90544
0.47987		0.90333
0.60573		0.92615
0.50189		1.12121
0.50532		0.86076
0.61111		0.85185
0.45392		0.94848
0.4898		0.86056
0.57075		0.86707
0.4652		0.9257
0.38393		0.95736
0.4186		1.02258
0.43511		0.90281
0.41518		0.93548
0.53271		1.02676
0.36585		0.83544
0.60584		0.90995
0.58468		0.89474
0.476		0.98382
0.5		0.98171
0.58741		0.95469
0.40659		0.93266
0.48366		0.88927
0.59912		0.9454
0.50431		0.86851
0.54008		0.9338
0.51869		0.92642
0.51711		0.9027
0.55111		0.92581
0.47333		0.87433
0.35931		0.92661
0.5		1.03953
0.51653		0.91362
0.48162		0.92625
0.52402		0.87761
0.61883		0.93103
0.4913		0.92523
0.5124		0.93915
0.56597		1.00431
0.59583		0.87791
0.388		1.00926
0.50204		0.89398
0.46996		0.87789
0.51007		0.87365
0.52282		0.88849
0.5		0.93313
0.48908		1.004
0.44091		0.88788
0.43719		1.04748
0.50244		0.93594
0.59341		0.87879
0.39583		0.98413
0.61728		0.87572
0.49333		0.95327
0.46457		0.93127
0.51852		1.06522
0.43448		0.86329
0.44444		0.96429
0.46721		0.93548
0.46948		0.85382
0.42188		0.90735
0.58039		0.96875
0.39231		0.94702
0.59919		0.97727
0.45221		0.91148
0.33466		0.9003
0.53285		0.86853
0.40654		0.90357
0.4698		0.88302
0.44715		0.69912
0.43503		0.79065
0.40076		0.73256
0.4037		0.75676
0.40426		0.76445
0.48718		0.76923
0.46061		0.6766
0.53648		0.76956
0.60479		0.77867
0.45701		0.7886
0.44262		0.78475
0.59341		0.76282
0.54098		0.74505
0.53909		0.73874
0.41808		0.74834
0.54098		0.7438
0.52542		0.76
0.3066		0.71776
0.37299		0.75699
0.44928		0.80258
0.40136		0.8103
0.38144		0.75401
0.56849		0.70853
0.41418		0.82051
0.31734		0.82637
0.51452		0.80632
0.43098		0.76201
0.44444		0.74067
0.49807		0.71304
0.53358		0.72362
0.61304		0.73529
0.54506		0.72222
0.43015		0.7383
0.38722		0.84138
0.4375		0.77256
0.53383		0.68363
0.44595		0.74558
0.52159		0.76852
0.55411		0.74134
0.58621		0.79053
0.55474		0.73913
0.48045		0.72744
0.34921		0.81781
0.5		0.77925
0.59167		0.77273
0.48438		0.76861
0.41221		0.79399
0.51531		0.71895
0.49254		0.73412
0.45815		0.80215
0.4502		0.7825
0.47423		0.81628
0.55631		0.73589
0.43069		0.73684
0.44737		0.71226
0.4959		0.79319
0.43354		0.72363
0.5068		0.74359
0.55111		0.6982
0.55399		0.78507
0.49421		0.80087
0.39331		0.73938
0.4741		0.73585
0.34263		0.71605
0.37603		0.78714
0.565		0.7619
0.44076		0.78685
0.45503		0.78767
0.23762		0.75926
0.44371		0.68989
0.41985		0.69431
0.48039		0.66588
0.44027		0.76984
0.48387		0.77468
0.4		0.80918
0.47458		0.79702
0.56604		0.80973
0.46237		0.81992
0.44574		0.85678
0.51029		0.82609
0.59302		0.81739
0.46689		0.76703
0.65909		0.67816
0.36431		0.81043
0.45		0.76178
0.38397		0.68895
0.50877		0.71564
0.41026		0.76826
0.43675		0.70461
0.48444		0.73647
0.49027		0.77778
0.4875		0.84987
0.38189		0.71875
0.56017		0.71602
0.51282		0.75476
0.44776		0.75691
0.45455		0.76524
0.46494		0.71637
0.42412		0.73016
0.49561		0.72439
0.54044		0.72207
0.4021		0.70476
0.45045		0.8027
0.50202		0.74457
0.41509		0.74751
0.47		0.70077
0.59111		0.77778
-1.90909		0.78141
0.59615		0.76322
0.60498		0.7875
0.51029		0.7907
0.64528		0.71429
0.70313		0.74164
0.61963		0.71625
0.57377		0.6384
0.64671		0.73199
0.52381		0.74251
0.61462		0.67692
0.47679		0.73041
0.58199		0.71875
0.52837		0.73333
0.548		0.79793
0.57551		0.68571
0.56017		0.78838
0.50333		0.70588
0.69027		0.745
0.5098		0.73451
0.55219		0.71481
0.54255		0.68443
0.607		0.66509
0.50958		0.70619
0.63776		0.736
0.54307		0.66667
0.60082		0.70706
0.69057		0.73934
0.5512		0.74899
0.54043		0.76313
0.55247		0.74619
0.55967		0.76232
0.51012		0.72994
0.52459		0.78297
0.57282		0.70844
0.60656		0.69155
0.53659		0.75122
0.44815		0.68881
0.55204		0.73406
0.675		0.75206
0.70079		0.74512
0.54647		0.76608
0.61775		0.72665
0.61742		0.72282
0.64433		0.73435
0.62051		0.74211
0.87838		0.71875
0.61036		0.70823
0.64187		0.67506
0.53613		0.69123
0.63636		0.75056
0.59838		0.70026
0.59391		0.63803
0.55718		0.76126
0.6		0.69851
0.58374		0.77696
0.65617		0.67883
0.52976		0.74937
0.61438		0.64031
0.56345		0.75076
0.58706		0.75989
0.6		0.71046
0.51771		0.72895
0.53589		0.72765
0.57722		0.67759
0.56532		0.72146
0.55044		0.70482
0.52525		0.72895
0.44199		0.69492
0.55399		0.76413
0.53902		0.73779
0.49872		0.71675
0.55904		0.64119
0.55782		0.76765
0.5194		0.67317
0.54321		0.678
0.55374		0.7494
0.58		0.67865
0.7119		0.77405
0.67677		0.72143
0.67726		0.74307
0.58936		0.75062
0.4715		0.74398
0.44142		0.75947
0.48687		0.72384
0.40842		0.74004
0.47273		0.73481
0.39059		0.69281
0.47382		0.7662
0.4433		0.79903
0.45378		0.69697
0.66741		0.71582
0.57009		0.79653
0.54499		0.6611
0.54933		0.6993
0.57796		0.69697
0.53488		0.70531
0.46793		0.73458
0.43224		0.69091
0.49392		0.67972
0.53613		0.70123
0.54768		0.72707
0.44415		0.66446
0.47774		0.74041
0.48244		0.66194
0.51232		0.68382
0.50877		0.74324
0.46635		0.78189
0.46269		0.65602
0.43918		0.68571
0.46907		0.71574
0.475		0.72769
0.53501		0.70781
0.57618		0.67929
0.64523		0.67632
0.61975		0.71136
0.52998		0.72055
0.5443		0.69461
0.59167		0.73951
0.54364		0.8098
0.51238		0.79293
0.5225		0.67766
0.60422		0.74055
0.60241		0.59768
0.61954		0.76115
0.59158		0.72316
0.59338		0.72966
0.51821		0.75806
0.54372		0.74728
0.63333		0.69919
0.50696		0.81375
0.56298		0.77135
0.58734		0.78293
0.54545		0.77778
0.55581		0.72941
0.5995		0.8005
0.50831		0.83156
0.46957		0.725
0.56532		0.68564
0.38583		0.74099
0.58047		0.8845
0.48294		0.77889
0.46154		0.78684
0.49835		0.84901
0.58451		0.76382
0.507		0.73469
0.46475		0.82997
0.65043		0.86006
0.63462		0.79798
0.64748		0.79188
0.72759		0.80488
0.65182		0.76452
0.61189		0.89461
0.7619		0.75484
0.64602		0.83161
0.75641		0.78304
0.60889		0.82466
0.65957		0.8072
0.65878		0.8429
0.696		0.78286
0.64341		0.76819
0.67532		0.82677
0.67593		0.83453
0.67982		0.8072
0.57143		0.77176
0.77578		0.78592
0.78431		0.72256
0.65339		0.89425
0.64516		0.82707
0.70673		0.76879
0.59624		0.8
0.52669		0.82908
0.66942		0.81679
0.64113		0.90991
0.61382		0.76441
0.59916		0.80998
0.68372		0.78436
0.65942		0.79024
0.60776		0.77684
0.56589		0.76019
0.67984		0.63514
0.65566		0.85679
0.63918		0.88491
0.69048		0.86981
0.61088		0.84332
0.62348		0.80172
0.63889		0.88011
0.73478		0.82967
0.63404		0.81639
0.54206		0.7741
0.74737		0.84433
0.67841		0.83879
0.66197		0.85246
0.72781		0.79028
0.65027		0.73958
0.55024		0.76131
0.58421		0.82872
0.68636		0.75654
0.61611		0.7565
0.63306		0.88798
0.5933		0.74268
0.72558		0.80863
0.70259		0.61186
0.67194		0.68622
0.81643		0.82185
0.64368		0.79576
0.66008		0.85354
0.6117		0.86413
0.64945		0.81034
0.68543		0.8087
0.69397		0.86802
0.6422		0.81622
0.76655		0.67507
0.70909		0.77641
0.60465		0.84211
0.62745		0.82119
0.71028		0.77778
0.61818		0.78009
0.73295		0.78125
0.59512		0.78409
0.60989		0.83333
0.66071		0.73608
0.63677		0.83143
0.61692		0.75773
0.75771		0.86006
0.6652		0.82667
0.69262		0.81558
0.64602		0.74927
0.65234		0.72209
0.63902		0.80676
0.64602		0.82836
0.61538		0.81026
0.62782		0.84337
0.49765		0.78226
0.66667		0.8567
0.60989		0.77309
0.62621		0.77419
0.54661		0.8202
0.5468		0.74474
0.74129		0.82407
0.7398		0.66319
0.61236		0.66879
0.61088		0.74596
0.6692		0.86364
0.64659		0.77546
0.69369		0.79872
0.63203		0.80247
0.79621		0.8377
0.54251		0.71501
0.74903		0.64103
0.55607		0.7248
0.57851		0.83908
0.68047		0.759
0.62069		0.8629
0.64122		0.81994
0.6886		0.78876
0.66834		0.81667
0.61364		0.76847
0.64151		0.77249
0.58794		0.78286
0.69091		0.76744
0.58148		0.71392
0.62385		0.75305
0.74641		0.80126
0.74074		0.82637
0.71119		0.77887
0.65368		0.77562
0.72277		0.77378
0.59729		0.72573
0.53812		0.81319
0.51802		0.74852
0.59296		0.77249
0.71889		0.90582
0.54822		0.76768
0.69434		0.64748
0.6359		0.73515
0.62553		0.86902
0.58298		0.77293
0.64014		0.72727
0.65471		0.87853
0.65789		0.83871
0.58919		0.77904
0.66667		0.78133
0.58738		0.89863
0.61024		0.82723
0.65665		0.89045
0.62214		0.875
0.75519		0.85646
0.63902		0.80165
0.7122		0.82989
0.62911		0.80688
0.68372		0.86559
0.73881		0.82428
0.59783		0.77473
0.59649		0.81366
0.83105		0.69482
0.69192		0.91549
0.77253		0.8725
0.56566		0.77747
0.66368		0.77812
0.62656		0.82623
0.59444		0.87533
0.70683		0.84161
0.56667		0.8099
0.72139		0.87766
0.68559		0.87435
0.67568		0.83568
0.68023		0.80159
0.73096		0.88859
0.6898		0.89045
0.70792		0.8136
0.70166		0.81818
0.62694		0.77095
0.71795		0.89487
0.50424		0.85976
0.38295		0.79683
0.40725		0.87126
0.45481		0.80144
0.42771		0.83062
0.39569		0.87129
0.4993		0.7963
0.55119		0.8588
0.5405		0.78998
0.4239		0.89714
0.58626		0.78095
0.58509		0.79464
0.57242		0.843
0.35933		0.87568
0.3984		0.82222
0.42504		0.84319
0.4101		0.79045
0.4152		0.75402
0.38525		0.78409
0.57692		0.70513
0.5531		0.82857
0.60697		0.82111
0.51365		0.78066
0.44658		0.86441
0.39798		0.90601
0.35613		0.92308
0.37808		0.84337
0.40496		0.71149
0.34384		0.87467
0.40896		0.88076
0.5		0.79245
0.44004		0.8652
0.53697		0.82398
0.57074		0.8312
0.55918		0.8764
0.35079		0.79572
0.42234		0.86945
0.4127		0.79599
0.39039		0.81003
0.40921		0.82713
0.54545		0.82597
0.43099		0.81501
0.39295		0.89408
0.39231		0.81174
0.35219		0.67449
0.3753		0.77994
0.41707		0.7212
0.42523		0.81266
0.39896		0.66402
0.46089		0.83881
0.42894		0.7582
0.45623		0.7367
0.39773		0.80867
0.42254		0.88172
0.47506		0.81481
0.47214		0.81843
0.42254		0.7797
0.50396		0.7075
0.46988		0.75962
0.44304		0.79009
0.407		0.77011
0.42569		0.89028
0.44771		0.84677
0.4136		0.81301
0.46392		0.73368
0.48056		0.85154
0.40741		0.83558
0.39646		0.73817
0.43796		0.87744
0.41704		0.73566
0.3693		0.81543
0.43568		0.81337
0.45692		0.80697
0.4937		0.84615
0.38136		0.85536
0.4661		0.81543
0.56464		0.82687
0.43112		0.84545
0.48387		0.80398
0.48		0.76724
0.45991		0.73713
0.46512		0.68825
0.4328		0.81586
0.51453		0.71875
0.5		0.75837
0.42949		0.77684
0.50161		0.76777
0.45141		0.77143
0.49351		0.74036
0.4723		0.78634
0.49226		0.65055
0.46724		0.7197
0.61921		0.65654
0.53988		0.71134
0.43014		0.75735
0.47782		0.74327
0.61765		0.7086
0.52326		0.758
0.40769		0.78706
0.46067		0.746
0.47179		0.71942
0.45084		0.77282
0.53086		0.74419
0.48011		0.70789
0.46569		0.70073
0.46875		0.77435
0.49235		0.74342
0.4695		0.70222
0.44194		0.80654
0.52571		0.70398
0.48588		0.75
0.47352		0.80846
0.47813		0.75157
0.4878		0.80112
0.42896		0.74227
0.46386		0.79625
0.53595		0.71613
0.57061		0.75899
0.50943		0.76264
0.52532		0.71645
0.51878		0.76528
0.41935		0.77619
0.45277		0.82579
0.52792		0.78337
0.48148		0.74651
0.45115		0.79156
0.43284		0.78446
0.47704		0.71564
0.45983		0.76901
0.52923		0.70276
0.46591		0.70842
0.5205		0.76211
0.50411		0.70743
0.59626		0.68586
0.48955		0.72658
0.46059		0.76444
0.58611		0.75176
0.47458		0.75132
0.57471		0.71868
0.43077		0.69615
0.53297		0.76026
0.49062		0.65033
0.46073		0.77471
0.48411		0.73662
0.54734		0.78099
0.46633		0.62992
0.57188		0.70678
0.42703		0.65566
0.45455		0.78544
0.49185		0.7013
0.56906		0.78893
0.50141		0.68778
0.43017		0.72052
0.50681		0.75355
0.50614		0.68172
0.45125		0.70989
0.49582		0.67436
0.50872		0.734
0.39157		0.6278
0.56354		0.69266
0.43		0.70975
0.47701		0.64421
0.45695		0.76253
0.52351		0.68791
0.48		0.74946
0.49664		0.75
0.40857		0.70682
0.49589		0.69198
0.50595		0.76829
0.42165		0.64477
0.58472		0.71849
0.49724		0.70433
0.55949		0.75439
0.46259		0.68397
0.42522		0.71982
0.45858		0.74286
0.48		0.72746
0.39264		0.75309
0.4245		0.74279
0.43974		0.78139
0.38926		0.64691
0.48802		0.77684
0.42298		0.71116
0.4		0.70388
0.3716		0.73036
0.44194		0.69266
0.4298		0.80164
0.38235		0.71397
0.49359		0.78027
0.48252		0.75644
0.38851		0.71622
0.41135		0.74505
0.49324		0.70056
0.40927		0.79137
0.43658		0.71053
0.50159		0.73793
0.4586		0.82057
0.52255		0.72706
0.5553		0.74704
0.51823		0.80679
0.54192		0.75946
0.49691		0.73347
0.4		0.70021
0.49518		0.76694
0.5132		0.75992
0.37766		0.78341
0.37621		0.66276
0.49691		0.73923
0.42655		0.75311
0.55125		0.79612
0.61732		0.73101
0.488		0.78532
0.51792		0.79794
0.43706		0.7662
0.4		0.74651
0.16069		0.69362
0.45		0.78747
0.47279		0.71702
0.48975		0.72634
0.46411		0.73243
0.45137		0.68511
0.4137		0.68202
0.53968		0.72591
0.38424		0.73013
0.45217		0.79404
0.42473		0.65952
0.49889		0.72596
0.40239		0.83747
0.3731		0.74453
0.36285		0.74229
0.43619		0.72467
0.50482		0.71335
0.43301		0.75067
0.5182		0.76336
0.44118		0.68258
0.45431		0.69727
0.375		0.70975
0.43733		0.77827
0.47891		0.75568
0.48423		0.83476
0.41495		0.81543
0.4058		0.72211
0.37882		0.73438
0.41643		0.81898
0.43915		0.75738
0.45975		0.75109
0.41702		0.73559
0.41432		0.72566
0.40909		0.7594
0.43307		0.70171
0.37292		0.80494
0.46628		0.74766
0.39093		0.70136
0.41481		0.79412
0.45349		0.67229
0.45297		0.79567
0.42319		0.69575
0.42857		0.74186
0.42936		0.81674
0.55584		0.78969
0.36034		0.69129
0.4397		0.74055
0.6015		0.69431
0.39906		0.7234
0.36267		0.75366
0.3662		0.78353
0.41667		0.79236
0.40369		0.71459
0.43839		0.69923
0.38767		0.78733
0.47129		0.71393
0.50253		0.75359
0.4812		0.77487
0.45676		0.79196
0.46004		0.77727
0.39702		0.77878
0.45035		0.72086
0.43909		0.69554
0.40155		0.75789
0.45238		0.70571
0.34978		0.76552
0.40509		0.67538
0.38268		0.77296
0.38916		0.65579
0.41484		0.68108
0.37349		0.74298
0.41357		0.72458
0.32031		0.69307
0.37688		0.72771
0.35		0.68949
0.41975		0.80392
0.35248		0.6817
0.42017		0.73123
0.40931		0.69476
0.3875		0.70946
0.39529		0.68736
0.40919		0.65122
0.53431		0.77941
0.40811		0.69231
0.44081		0.72345
0.40342		0.73922
0.47706		0.77857
0.42009		0.70341
0.43137		0.66871
0.38929		0.7519
0.44393		0.73684
0.43216		0.79808
0.46512		0.77114
0.42118		0.70075
0.42215		0.69481
0.45122		0.78356
0.45902		0.72775
0.55693		0.73775
0.50933		0.77878
0.48819		0.74286
0.5098		0.79607
0.39683		0.7931
0.47541		0.73383
0.57101		0.76607
0.57593		0.74845
0.50453		0.86223
0.46685		0.83778
0.4645		0.85856
0.37216		0.76777
0.45822		0.74596
0.37304		0.7697
0.4382		0.75871
0.49879		0.75431
0.50725		0.74171
0.38119		0.65414
0.44628		0.82838
0.41667		0.72356
0.46918		0.73171
0.44892		0.81627
0.46945		0.79381
0.45015		0.84884
0.54799		0.72115
0.45819		0.72842
0.39077		0.76098
0.43432		0.70883
0.43289		0.70406
0.47703		0.62954
0.47573		0.78373
0.44478		0.74596
0.46726		0.69484
0.53009		0.67629
0.51622		0.64693
0.43007		0.63781
0.44588		0.71753
0.49221		0.69091
0.4401		0.67849
0.61516		0.75159
0.60825		0.79749
0.52464		0.62947
0.48204		0.71577
0.44624		0.7072
0.44699		0.71157
0.47989		0.79713
0.41595		0.7338
0.5		0.75781
0.49593		0.67647
0.448		0.64653
0.46688		0.7506
0.45658		0.64269
0.42271		0.7
0.5137		0.76064
0.49555		0.81313
0.35277		0.69867
0.40705		0.64838
0.55183		0.77953
0.41765		0.7139
0.42284		0.7723
0.57584		0.68129
0.62016		0.69801
0.47802		0.85039
0.52322		0.75339
0.43161		0.63476
0.45608		0.72388
0.44904		0.82278
0.56936		0.72569
0.42045		0.7101
0.49275		0.74063
0.53797		0.74545
0.48985		0.76471
0.38525		0.81013
0.49157		0.75161
0.53254		0.83974
0.41486		0.83962
0.58405		0.81218
0.45018		0.76638
0.5641		0.7543
0.45026		0.77742
0.44715		0.80662
0.43195		0.8024
0.51553		0.75
0.48378		0.71854
0.51009		0.68768
0.5124		0.78701
0.47649		0.72703
0.42405		0.76981
0.47942		0.69069
0.43323		0.76519
0.4491		0.76887
0.46814		0.80905
0.64331		0.75535
0.46307		0.79625
0.3966		0.83422
0.49412		0.76517
0.6018		0.77419
0.44476		0.74933
0.45297		0.7457
0.53143		0.78611
0.40237		0.75298
0.44127		0.79018
0.44762		0.77857
0.46914		0.77208
0.47699		0.74795
0.47011		0.73842
0.45272		0.74722
0.46377		0.82741
0.46804		0.78342
0.49622		0.84577
0.46111		0.72277
0.62791		0.81868
0.5225		0.79235
0.53995		0.79167
0.49658		0.78889
0.51594		0.71256
0.49099		0.80282
0.57027		0.75703
0.45939		0.7599
0.54375		0.7907
0.43358		0.85366
0.54817		0.7631
0.6298		0.78075
0.54592		0.66479
0.51069		0.76291
0.46154		0.74438
0.50962		0.84024
0.48804		0.79332
0.42857		0.8011
0.47677		0.82952
0.45313		0.80627
0.60988		0.79534
0.55611		0.704
0.52928		0.80952
0.44342		0.75597
0.46353		0.81538
0.48315		0.75179
0.40858		0.75879
0.4417		0.79896
0.58498		0.79231
0.45119		0.82133
0.46237		0.8057
0.45238		0.80912
0.4425		0.85475
0.48792		0.82965
0.46059		0.72979
0.5012		0.80447
0.50532		0.78247
0.48649		0.76709
0.4918		0.74194
0.48919		0.82199
0.4316		0.73879
0.52152		0.71429
0.51168		0.86765
0.49861		0.80095
0.445		0.79909
0.45067		0.85651
0.50847		0.82033
0.50739		0.77904
0.52874		0.81203
0.49618		0.65649
0.57619		0.78341
0.46076		0.7335
0.55353		0.7814
0.49118		0.82558
0.53911		0.7845
0.45708		0.76442
0.50279		0.79937
0.45098		0.81838
0.4321		0.73385
0.43016		0.77657
0.51478		0.76855
0.50943		0.816
0.39005		0.75066
0.49459		0.76945
0.48387		0.78616
0.5098		0.76566
0.46813		0.84451
0.4925		0.71528
0.4642		0.78372
0.51491		0.70419
0.51852		0.81365
0.53521		0.76777
0.48926		0.76549
0.46891		0.76706
0.44648		0.81381
0.47404		0.80045
0.46366		0.76368
0.38149		0.79087
0.49755		0.78472
0.44395		0.80387
0.41648		0.76923
0.49861		0.78353
0.49086		0.79231
0.48762		0.76577
0.41047		0.74044
0.53488		0.79762
0.49746		0.8483
0.36842		0.6988
0.36111		0.80679
0.58081		0.72705
0.50761		0.75385
0.64671		0.81494
0.75833		0.79144
0.58403		0.74762
0.50235		0.73976
0.68421		0.73298
0.61905		0.78933
0.50955		0.79747
0.55747		0.83232
0.69547		0.83754
0.76654		0.75192
0.74269		0.78235
0.77778		0.83486
0.75568		0.81163
0.5914		0.74186
0.73611		0.82258
0.60541		0.81026
0.60759		0.80654
0.61486		0.68766
0.6236		0.73464
0.59748		0.73219
0.72589		0.76501
0.62319		0.74865
0.57143		0.7543
0.58115		0.67217
0.75		0.74074
0.69663		0.76712
0.66234		0.6802
0.71154		0.695
0.57732		0.74263
0.72024		0.68719
0.7561		0.71598
0.69307		0.77885
0.4581		0.7589
0.66316		0.77635
0.66667		0.77231
0.73585		0.7461
0.58		0.71776
0.57778		0.76389
0.63547		0.71942
0.7		0.76674
0.56354		0.70637
0.54839		0.7047
0.65333		0.83824
0.62304		0.75839
0.65789		0.85655
0.73723		0.81705
0.58993		0.81116
0.6455		0.82143
0.62944		0.70712
0.74299		0.81452
0.58115		0.80312
0.60769		0.80964
0.68966		0.73684
0.66316		0.78708
0.58434		0.75163
0.60204		0.75781
0.66667		0.78218
0.63		0.84664
0.6802		0.78795
0.70992		0.75728
0.50345		1.11429
0.65161		0.92019
0.5942		0.91534
0.67532		0.99383
0.54774		0.9529
0.74483		0.96078
0.58278		1.01657
0.70787		1.08197
0.59459		1.03496
0.62238		1.12435
0.57353		0.94152
0.70335		0.93846
0.64557		0.84914
0.67961		1.16296
0.69022		1.0582
0.68056		0.98104
0.62963		0.89756
0.52709		1.04327
0.58537		1.08696
0.62205		0.93939
0.67974		0.92672
0.64677		0.97059
0.64706		0.94709
0.64975		0.89796
0.672		0.96721
0.5493		0.89894
0.62343		0.93103
0.54945		0.98565
0.47183		0.87826
0.62927		0.96729
0.64205		0.84
0.46746		0.90099
0.70667		0.86561
0.59055		0.87255
0.62205		0.89252
0.58411		0.80488
0.61017		0.875
0.61392		1.096
0.7205		0.90909
0.69061		0.92195
0.59444		0.90541
0.52489		0.90171
0.56944		0.90625
0.70142		0.84236
0.74107		0.79581
0.58436		0.95722
0.69613		0.87168
0.67196		0.96571
0.69369		0.92814
0.55682		0.98958
0.63592		1.08276
0.55102		1.00654
0.60169		0.95556
0.48529		0.88947
0.56311		0.83817
0.56805		1.00455
0.63265		0.875
0.60909		0.82288
0.73653		0.89881
0.61638		0.91542
0.41765		0.96721
0.59887		0.97009
0.5528		0.81858
0.67133		1.14286
0.6125		0.89305
0.61988		1.0442
0.61151		0.82278
0.7362		0.9834
0.62275		0.77487
0.53589		0.8655
0.5625		0.79535
0.69512		0.82018
0.50581		0.94419
0.59877		0.68807
0.70769		0.94089
0.64964		0.78431
0.60234		0.86296
0.66667		0.82632
0.56376		0.96023
0.55479		1.10204
0.57062		0.99522
0.73585		0.9598
0.60432		0.89063
0.67114		0.71
0.54359		1.10345
0.63095		0.95885
0.48		0.95676
0.74436		0.96757
0.68085		1.10101
0.55615		0.9337
0.64103		1.12658
0.53171		0.93774
0.77632		0.94301
0.7554		1.02488
0.69048		1.06211
0.69136		1.06433
0.48227		1.13408
0.72254		1.18321
0.46212		0.95652
0.59124		0.81865
0.57364		0.9087
0.52229		1.03004
0.60199		0.97462
0.62037		0.97266
0.61745		0.95633
0.70213		1.01143
0.64497		0.87295
0.62209		0.85141
0.26667		1.03431
0.61269		0.88382
0.53931		0.93056
0.47335		0.97765
0.51799		1
0.46598		1.01471
0.64223		0.86179
0.5823		1.05376
0.54167		0.87727
0.58469		1.05485
0.65846		0.86735
0.61481		0.99005
0.60399		0.91286
0.6533		0.85652
0.53079		0.92771
0.55605		1.01648
0.61927		0.95789
0.62078		0.92342
0.61575		0.82979
0.53613		0.8169
0.55087		0.85366
0.56053		0.97531
0.52083		1.00556
0.69923		0.84472
0.59375		1.00893
0.56712		0.87831
0.56358		0.8299
0.5583		0.89418
0.46701		0.93365
0.47354		0.95187
0.47989		0.82383
0.53316		0.89222
0.62042		0.92952
0.57248		0.94258
0.58005		1.03791
0.63866		0.93365
0.62592		0.84492
0.55696		0.92991
0.63171		0.77249
0.53944		0.97605
0.56354		0.83886
0.6019		0.89716
0.62864		0.91398
0.57215		0.95364
0.56436		0.90283
0.64054		0.94064
0.62404		0.83471
0.58315		0.89474
0.66456		0.8341
0.64692		0.85128
0.56501		0.94798
0.51196		0.9465
0.59335		0.99435
0.55314		0.89212
0.61055		0.95397
0.54965		0.78947
0.57766		0.97685
0.60941		0.78613
0.62176		0.92694
0.58691		1.12
0.65111		0.96835
0.49136		0.87912
0.65217		0.94521
0.64286		0.90566
0.55952		0.98507
0.6983		0.94931
0.67335		0.9797
0.63964		0.96651
0.61625		0.925
0.7175		1.10326
0.64304		1.02083
0.60349		0.78862
0.64965		0.9209
0.6264		0.93401
0.6427		0.86694
0.64767		0.93532
0.6555		0.97512
0.593		0.96714
0.58		0.86325
0.63529		0.90749
0.6614		0.81967
0.50131		0.85915
0.65185		0.85128
0.58837		0.84507
0.55527		1.03378
0.59045		0.96053
0.64169		0.88235
0.56867		0.83784
0.50245		0.88364
0.65509		0.95783
0.55344		0.79012
0.63992		1.00641
0.6		0.94444
0.61737		0.94262
0.62156		0.95402
0.6106		0.9939
0.59843		0.88945
0.56909		0.79699
0.57224		0.94737
0.60831		1
0.57326		1.06897
0.56845		0.88636
0.48649		0.87156
0.57403		0.99448
0.65239		0.90647
0.62832		0.92079
0.42677		1.08025
0.5082		1.02717
0.61869		0.97351
0.621		0.9404
0.5058		0.87324
0.45707		0.91089
0.48815		0.845
0.54478		0.98148
0.4764		1.24812
0.43068		0.90286
0.54188		0.98758
0.6276		0.84021
0.6057		0.97209
0.6273		0.96296
0.66986		1.0102
0.72239		1
0.62791		0.92965
0.59545		0.91968
0.68683		0.965
0.61702		0.83415
0.68847		1
0.70702		0.86842
0.59251		0.94737
0.62125		0.89
0.59607		0.9213
0.67885		0.94186
0.62851		0.82927
0.44207		0.88068
0.47407		0.97207
0.5468		0.83851
0.53778		1
0.68811		0.93013
0.66854		1
0.53144		0.91736
0.45738		0.78548
0.52009		0.86328
0.51992		0.79193
0.48758		0.82988
0.4821		0.82558
0.70675		0.87402
0.69716		0.84028
0.64025		0.93284
0.60097		0.84151
0.6235		0.90809
0.62626		0.89175
0.55817		0.8123
0.58864		0.93857
0.55467		0.83198
0.62114		0.77027
0.59345		0.87692
0.54534		0.94309
0.5815		0.84507
0.57243		0.80695
0.61512		0.92885
0.5945		0.89804
0.58925		0.6747
0.6152		0.81447
0.59651		0.81902
0.64619		0.85463
0.62738		0.82743
0.63172		0.93878
0.56436		0.74021
0.58869		0.80523
0.5361		0.84643
0.67189		0.90038
0.63605		0.94277
0.61397		0.80576
0.541		0.79039
0.65955		0.80357
0.53599		0.9098
0.56616		0.7619
0.52906		0.89124
0.56279		0.81944
0.56961		0.82963
0.54545		0.8159
0.60588		0.83212
0.52158		0.88837
0.61311		0.81349
0.56916		0.75168
0.56		0.70856
0.59846		0.7289
0.55284		0.65714
0.60745		0.70335
0.594		0.70253
0.56802		0.7662
0.54891		0.80562
0.59227		0.76744
0.5		0.75764
0.58892		0.78109
0.63065		0.78832
0.54662		0.77949
0.57509		0.69284
0.49337		0.7908
0.53977		0.73697
0.57093		0.73537
0.57432		0.65546
0.53879		0.68844
0.56813		0.64256
0.52479		0.74236
0.59692		0.73348
0.43624		0.79333
0.42275		0.73247
0.3915		0.7351
0.47805		0.7088
0.50891		0.81199
0.48182		0.77598
0.39063		0.71674
0.62111		0.73077
0.48916		0.74556
0.39052		0.76499
0.51055		0.74201
0.49894		0.67742
0.48884		0.79065
0.46286		0.76573
0.44711		0.77313
0.48115		0.70149
0.45135		0.6825
0.48293		0.76
0.44947		0.7968
0.48571		0.84842
0.47307		0.76642
0.62806		0.74944
0.84047		0.67829
0.54015		0.75847
0.50739		0.72766
0.4551		0.77206
0.46931		0.82564
0.38312		0.7971
0.48598		0.73672
0.50949		0.74041
0.47241		0.74021
0.57431		0.69181
0.50226		0.72593
0.49282		0.69504
0.44499		0.73826
0.36147		0.73608
0.6499		0.75523
0.3455		0.80653
0.38938		0.74093
0.40494		0.68058
0.48035		0.72162
0.49398		0.76316
0.52857		0.70264
0.42377		0.71208
0.46501		0.77594
0.45902		0.76809
0.59666		0.77885
0.55721		0.87601
0.43056		0.74739
0.45026		0.79369
0.40858		0.72846
0.48689		0.69467
0.45733		0.69538
0.57859		0.75614
0.43961		0.78465
0.61014		0.73611
0.46479		0.75165
0.46855		0.77303
0.50441		0.81679
0.40988		0.78838
0.40803		0.71192
0.50327		0.79658
0.44382		0.68288
0.49777		0.79176
0.56634		0.71124
0.42453		0.77186
0.52463		0.76515
0.48164		0.7618
0.4797		0.75556
0.46447		0.7931
0.47032		0.79096
0.44118		0.78654
0.42857		0.78114
0.43933		0.69636
0.50769		0.76634
0.54851		0.73384
0.53518		0.73667
0.49441		0.81649
0.47619		0.82585
0.45191		0.77692
0.46933		0.75476
0.46656		0.78936
0.43086		0.79296
0.45828		0.80702
0.4476		0.82573
0.48701		0.75599
0.57068		0.75235
0.50902		0.78091
0.58052		0.76048
0.58871		0.83032
0.61392		0.81765
0.57226		0.73293
0.63158		0.75252
0.5515		0.83072
0.67473		0.80972
0.58408		0.71537
0.58732		0.69684
0.60028		0.78383
0.61898		0.77925
0.6		0.75184
0.58733		0.74396
0.60057		0.80603
0.63572		0.68293
0.61652		0.74217
0.63166		0.76426
0.60434		0.71065
0.49929		0.78462
0.43185		0.75378
0.45527		0.76377
0.49925		0.80971
0.48313		0.72627
0.52504		0.72677
0.48598		0.81932
0.46354		0.74573
0.46481		0.74138
0.50411		0.72824
0.43154		0.67416
0.50674		0.80876
0.51582		0.78719
0.49068		0.76389
0.51573		0.73655
0.44583		0.74172
0.55903		0.80361
0.53857		0.77444
0.65938		0.75972
0.61408		0.81013
0.58551		0.72963
0.57123		0.80787
0.60759		0.75397
0.66985		0.77841
0.6727		0.7913
0.57143		0.7433
0.47418		0.8121
0.41058		0.71313
0.51029		0.76582
0.34261		0.73289
0.37867		0.7278
0.37678		0.70328
0.37745		0.78072
0.31757		0.77399
0.40757		0.79961
0.65952		0.76483
0.47901		0.85255
0.4328		0.83051
0.45251		0.74004
0.53806		0.79184
0.43696		0.78261
0.38914		0.8
0.34239		0.78289
0.35129		0.83648
0.3673		0.81136
0.45619		0.78831
0.49667		0.8
0.42381		0.7577
0.47412		0.79749
0.48768		0.8058
0.43478		0.80736
0.44156		0.75992
0.44235		0.73956
0.39759		0.79127
0.48927		0.83807
0.42094		0.76402
0.35045		0.82599
0.46517		0.80462
0.44086		0.82838
0.5045		0.80324
0.33621		0.81287
0.39528		0.80657
0.39953		0.64637
0.45682		0.74579
0.57513		0.79065
0.47936		0.81076
0.47156		0.75246
0.40931		0.80587
0.42263		0.7833
0.40759		0.75937
0.38642		0.70588
0.37275		0.80194
0.44643		0.82887
0.38942		0.71602
0.49773		0.75791
0.44181		0.75536
0.40898		0.84637
0.37333		0.76735
0.42366		0.81847
0.4169		0.7565
0.45732		0.84467
0.45625		0.83943
0.63385		0.79419
0.62678		0.8099
0.61953		0.8596
0.58073		0.83294
0.67552		0.78036
0.62484		0.73631
0.50655		0.81385
0.51316		0.8129
0.48747		0.81262
0.49272		0.83589
0.49622		0.78937
0.40265		0.76908
0.42271		0.7782
0.32949		0.72527
0.3547		0.74345
0.51979		0.69945
0.46753		0.76116
0.45752		0.78131
0.3957		0.65882
0.45952		0.6998
0.46154		0.73457
0.42241		0.75862
0.50442		0.78222
0.4916		0.75453
0.48073		0.71036
0.44444		0.69133
0.43902		0.74067
0.42398		0.70406
0.40976		0.76872
0.47761		0.78339
0.52618		0.75957
0.54489		0.72924
0.64417		0.78846
0.38072		0.82436
0.46388		0.73774
0.42857		0.7546
0.40045		0.69112
0.39871		0.67958
0.47714		0.75575
0.49428		0.77536
0.44471		0.78199
0.494		0.77682
0.47868		0.78541
0.39518		0.81111
0.4289		0.85029
0.50256		0.76563
0.5035		0.81592
0.45045		0.76336
0.43478		0.79753
0.44978		0.80069
0.54702		0.80256
0.45479		0.8239
0.36053		0.7
0.4036		0.81967
0.51174		0.84435
0.4525		0.7597
0.55374		0.78366
0.63743		0.80713
0.66667		0.77852
0.48673		0.75442
0.47423		0.83333
0.46743		0.73945
0.42628		0.77668
0.49477		0.7963
0.43098		0.80698
0.48031		0.81659
0.54779		0.79818
0.64917		0.748
0.29503		0.82523
0.37132		0.80346
0.5184		0.70806
0.37415		0.76887
0.47601		0.78074
0.57143		0.80608
0.37124		0.7462
0.4362		0.7354
0.4526		0.8659
0.44795		0.79568
0.47382		0.77331
0.38938		0.82025
0.44481		0.76096
0.47328		0.82743
0.42958		0.7971
0.40625		0.7943
0.47396		0.73016
0.32945		0.78439
0.3982		0.70577
0.36556		0.71061
0.60066		0.81059
0.40067		0.77323
0.38525		0.68761
0.44207		0.79482
0.41905		0.67048
0.42132		0.75542
0.37845		0.70487
0.44904		0.74065
0.54142		0.75822
0.43109		0.76793
0.45251		0.80182
0.38369		0.76215
0.62333		0.67983
0.4878		0.83144
0.44697		0.6597
0.31457		0.77019
0.48024		0.71324
0.5625		0.80127
0.47552		0.77966
0.39316		0.77449
0.47095		0.79418
0.40062		0.74096
0.44957		0.76971
0.41589		0.75337
0.45581		0.81588
0.42818		0.73464
0.28417		0.70025
0.44664		0.72952
0.47005		0.73613
0.54506		0.80488
0.47588		0.71335
0.42308		0.82526
0.55952		0.73967
0.5159		0.68474
0.5642		0.71103
0.44366		0.73752
0.52913		0.83
0.46494		0.73407
0.51746		0.75969
0.48123		0.76364
0.47561		0.79292
0.46801		0.76494
0.30612		0.75918
0.4721		0.74677
0.44681		0.74174
0.54799		0.80978
0.32986		0.83516
0.42199		0.82534
0.37591		0.7988
0.48065		0.89619
0.38014		0.74937
0.47059		0.83237
0.41118		0.90691
0.49339		0.79404
0.51515		0.8386
0.53183		0.86719
0.47879		0.7994
0.47901		0.81962
0.4642		0.77811
0.50104		0.76127
0.47985		0.81176
0.55689		0.82132
0.50446		0.84731
0.39277		0.90208
0.46977		0.84756
0.49896		0.79891
0.5619		0.78674
0.48542		0.75649
0.47601		0.87353
0.56653		0.82315
0.44378		0.91036
0.41326		0.79268
0.60282		0.93254
0.55621		0.79811
0.57113		0.81923
0.59305		0.85855
0.52752		0.74571
0.48692		0.80236
0.45824		0.81457
0.52144		0.83737
0.48904		0.84615
0.46667		0.74534
0.48276		0.84858
0.47563		0.77059
0.54338		0.79054
0.35934		0.81515
0.52519		0.7837
0.48606		0.77508
0.47183		0.89614
0.4		0.70968
0.47765		0.84424
0.49312		0.78922
0.44776		0.70526
0.48166		0.84848
0.61053		0.87593
0.45932		0.81571
0.46803		0.75616
0.44298		0.79692
0.47664		0.75821
0.46224		0.76677
0.46596		0.81905
0.40541		0.75738
0.43478		0.84571
0.44709		0.78756
0.43827		0.85358
0.40179		0.80539
0.49441		0.83801
0.43812		0.80124
0.4881		0.91102
0.52339		0.87889
0.60916		0.78788
0.53061		0.83056
0.3856		0.83922
0.32907		0.76179
0.50549		0.82609
0.59173		0.76991
0.44581		0.74747
0.49315		0.86098
0.34831		0.78505
0.43577		0.71392
0.26844		0.80726
0.45455		0.78406
0.55864		0.7623
0.53606		0.79538
0.43896		0.72802
0.43341		0.76623
0.38444		0.82295
0.43077		0.82429
0.50893		0.75706
0.38693		0.68508
0.45511		0.6575
0.3974		0.70238
0.41081		0.7852
0.49471		0.81515
0.37709		0.81744
0.45215		0.81322
0.41232		0.80503
0.38028		0.78169
0.38416		0.8
0.39948		0.74339
0.47899		0.74734
0.42582		0.74499
0.40465		0.67299
0.4869		0.79545
0.41425		0.77114
0.47273		0.78035
0.49318		0.85434
0.4061		0.81421
0.44988		0.94465
0.41399		0.83421
0.34722		0.87931
0.47059		0.92945
0.4665		0.86577
0.49344		0.76012
0.42823		0.87342
0.43358		0.86628
0.4689		0.70279
0.4027		0.66454
0.53299		0.89103
0.48175		0.82065
0.38422		0.75882
0.37859		0.72378
0.40263		0.68553
0.45771		0.85121
0.39206		0.87586
0.39454		0.81181
0.41404		0.73298
0.37143		0.82574
0.40327		0.84411
0.51991		0.80866
0.43365		0.84746
0.36483		0.73759
0.48883		0.73711
0.35411		0.85637
0.42857		0.78758
0.45609		0.82353
0.47475		0.77439
0.42623		0.78313
0.39077		0.81447
0.44101		0.91883
0.40181		0.81126
0.37726		0.81481
0.40122		0.80201
0.37897		0.81164
0.44935		0.84856
0.48665		0.90909
0.46307		0.898
0.35244		0.8
0.3736		0.78528
0.4		0.75298
0.47761		0.74528
0.39169		0.83824
0.42415		0.76452
0.44355		0.81553
0.30897		0.7557
0.39726		0.84211
0.49074		0.81081
0.3515		0.8227
0.44571		0.83282
0.43978		0.78295
0.34218		0.7451
0.4927		0.78144
0.4137		0.85047
0.43686		0.83133
0.31615		0.7954
0.27386		0.71203
0.46179		0.74296
0.47212		0.79878
0.43357		0.84444
0.46718		0.81867
0.37353		0.81047
0.39031		0.81481
0.38245		0.8913
0.39755		0.68702
0.38391		0.85246
0.37874		0.76364
0.42338		0.84249
0.29481		0.71625
0.36242		0.82222
0.47353		0.69932
0.45		0.81169
0.41768		0.80057
0.44759		0.91255
0.40303		0.79945
0.39623		0.8544
0.41047		0.85942
0.34739		0.83082
0.34799		0.87059
0.49379		0.87069
0.48611		0.8652
0.44703		0.82421
0.4626		0.81447
0.54711		0.85467
[truncated: 107,678 more rows]

## Sheet: Supplementary Figure 2
guide 4		guide 5		guide 6
13		1		2			"-5" indicates every time Ago binds and dissociates without shuttling
11		6		1
4		1		12
3		1		28
4		2		1
3		2		2
12		1		2
4		1		1
2		1		1
2		3		1
8		1		1
1		1		4
25		3		29
6		1		33
7		2		2
2		1		10
6		1		25
10		1		1
4		2		2
15		1		1
2		2		1
5		1		5
3		8		1
13		3		7
3		1		1
2		5		2
9		1		24
8		4		1
3		7		1
3		1		2
1		2		23
5		4		8
2		16		6
1		10		1
1		1		1
1		1		5
1		15		8
3		3		8
2		1		1
14		2		24
7		1		1
1		1		4
5		8		24
3		1		8
4		2		1
1		10		4
6		1		1
6		1		1
2		4		5
8		1		9
2		17		6
11		2		1
4		4		5
11		1		9
4		2		9
14		1		1
2		2		9
8		2		11
2		4		1
13		15		1
14		1		4
1		2		2
8		1		2
2		4		1
3		41		10
1		1		6
2		4		1
1		2		1
1		1		10
9		13		8
5		1		1
2		9		6
1		6		1
22		1		74
3		2		6
5		1		1
4		2		1
7		1		11
1		2		1
5		3		2
4		27		2
5		1		1
8		1		3
1		1		1
6		2		9
8		1		1
4		4		10
10		1		7
2		1		2
4		1		1
2		1		8
26		3		1
6		2		18
14		8		11
11		1		-5
12		20		-5
5		1		-5
50		1		-5
8		11		-5
6		5		-5
6		1		-5
4		21		-5
3		44		-5
11		2		-5
3		6		-5
3		2		-5
8		2		-5
6		2		-5
1		4		-5
1		8		-5
1		2		-5
4		10		-5
5		21		-5
7		6		-5
4		1		-5
2		37		-5
2		24		-5
4		2		-5
4		3		-5
3		2		-5
9		8		-5
4		8		-5
2		4		-5
2		3		-5
4		4		-5
10		2		-5
1		4		-5
1		8		-5
6		1		-5
2		2		-5
6		1		-5
2		1		-5
4		1		-5
3		4		-5
3		2		-5
1		1		-5
7		5		-5
5		1		-5
39		2		-5
3		1		-5
18		1		-5
28		32		-5
2		2		-5
4		1		-5
10		1		-5
1		1		-5
1		1		-5
5		2		-5
63		2		-5
2		17		-5
2		2		-5
8		4		-5
4		3		-5
2		1		-5
4		1		-5
4		3		-5
22		10		-5
4		2		-5
17		2		-5
6		2		-5
7		1		-5
1		3		-5
7		1		-5
8		1		-5
3		101		-5
6		1		-5
1		10		-5
5		52		-5
1		1		-5
7		2		-5
2		1		-5
12		7		-5
12		1		-5
5		2		-5
11		2		-5
2		12		-5
7		1		-5
7		5		-5
3		2		-5
1		-5		-5
5		-5		-5
6		-5		-5
7		-5		-5
9		-5		-5
10		-5		-5
2		-5		-5
4		-5		-5
6		-5		-5
4		-5		-5
20		-5		-5
2		-5		-5
5		-5		-5
14		-5		-5
1		-5		-5
1		-5		-5
11		-5		-5
6		-5		-5
3		-5		-5
1		-5		-5
9		-5		-5
6		-5		-5
1		-5		-5
2		-5		-5
5		-5		-5
58		-5		-5
24		-5		-5
15		-5		-5
2		-5		-5
4		-5		-5
4		-5		-5
12		-5		-5
4		-5		-5
1		-5		-5
2		-5		-5
4		-5		-5
2		-5		-5
9		-5		-5
8		-5		-5
4		-5		-5
56		-5		-5
1		-5		-5
12		-5		-5
7		-5		-5
16		-5		-5
11		-5		-5
6		-5		-5
3		-5		-5
-5		-5		-5
-5		-5		-5
-5		-5		-5
-5		-5		-5
-5		-5		-5
-5		-5		-5
-5		-5		-5
-5		-5		-5
-5		-5		-5
-5		-5		-5
-5		-5		-5
-5		-5		-5
-5		-5		-5
-5		-5		-5
-5		-5		-5
-5		-5		-5
-5		-5		-5
-5		-5		-5
-5		-5		-5
-5		-5		-5
-5		-5		-5
-5		-5		-5
-5		-5		-5
-5		-5		-5
-5		-5		-5
-5		-5		-5
-5		-5		-5
-5		-5		-5
-5		-5		-5
-5		-5		-5
-5		-5		-5
-5		-5		-5
-5		-5		-5
-5		-5		-5
-5		-5		-5
-5		-5		-5
-5		-5		-5
-5		-5		-5
-5		-5		-5
-5		-5		-5
-5		-5		-5
-5		-5		-5
-5		-5		-5
-5		-5		-5
-5		-5		-5
-5		-5		-5
-5		-5		-5
-5		-5		-5
-5		-5		-5
-5		-5		-5
-5		-5		-5
-5		-5		-5
-5		-5		-5
-5		-5		-5
-5		-5		-5
-5		-5		-5
-5		-5		-5
-5		-5		-5
-5		-5		-5
-5		-5		-5
-5		-5		-5
-5		-5		-5
-5		-5		-5
-5		-5		-5
-5		-5		-5
-5		-5		-5
-5		-5		-5
-5		-5		-5
-5		-5		-5
-5		-5		-5
-5		-5		-5
-5		-5		-5
-5		-5		-5
-5		-5		-5
-5		-5		-5
-5		-5		-5
-5		-5		-5
-5		-5		-5
-5		-5		-5
-5		-5		-5
-5		-5		-5
-5		-5		-5
-5		-5		-5
-5		-5		-5
-5		-5		-5
-5		-5		-5
-5		-5		-5
-5		-5		-5
-5		-5		-5
-5		-5		-5
		-5		-5
		-5		-5
		-5		-5
		-5		-5
		-5		-5
		-5		-5
		-5		-5
		-5		-5
		-5		-5
		-5		-5
		-5		-5
		-5		-5
		-5		-5
		-5		-5
		-5		-5
		-5		-5
		-5		-5
		-5		-5
		-5		-5
		-5		-5
		-5		-5
		-5		-5
		-5		-5
		-5		-5
		-5		-5
		-5		-5
		-5		-5
		-5		-5
		-5		-5
		-5		-5
		-5		-5
		-5		-5
		-5		-5
		-5		-5
		-5		-5
		-5		-5
		-5		-5
		-5		-5
		-5		-5
		-5		-5
		-5		-5
		-5		-5
		-5		-5
		-5		-5
		-5		-5
		-5		-5
		-5		-5
		-5		-5
		-5		-5
		-5		-5
		-5		-5
		-5		-5
		-5		-5
		-5		-5
		-5		-5
		-5		-5
		-5		-5
		-5		-5
		-5		-5
		-5		-5
		-5		-5
		-5		-5
		-5		-5
		-5		-5
		-5		-5
		-5		-5
		-5		-5
		-5		-5
		-5		-5
		-5		-5
		-5		-5
		-5		-5
		-5		-5
		-5		-5
		-5		-5
		-5		-5
		-5		-5
		-5		-5
		-5		-5
		-5		-5
		-5		-5
		-5		-5
		-5		-5
		-5		-5
		-5		-5
		-5		-5
		-5		-5
		-5		-5
		-5		-5
		-5		-5
		-5		-5
		-5		-5
		-5		-5
		-5		-5
		-5		-5
		-5		-5
		-5		-5
		-5		-5
		-5		-5
		-5		-5
		-5		-5
		-5		-5
		-5		-5
		-5		-5
		-5		-5
		-5		-5
		-5		-5
		-5		-5
		-5		-5
		-5		-5
		-5		-5
		-5		-5
		-5		-5
		-5		-5
		-5		-5
		-5		-5
		-5		-5
		-5		-5
		-5		-5
		-5		-5
		-5		-5
		-5		-5
		-5		-5
		-5		-5
		-5		-5
		-5		-5
		-5		-5
		-5		-5
		-5		-5
		-5		-5
		-5		-5
		-5		-5
		-5		-5
		-5		-5
		-5		-5
		-5		-5
		-5		-5
		-5		-5
		-5		-5
		-5		-5
		-5		-5
		-5		-5
		-5		-5
		-5		-5
		-5		-5
		-5		-5
		-5		-5
		-5		-5
		-5		-5
		-5		-5
		-5		-5
		-5		-5
		-5		-5
		-5		-5
		-5		-5
		-5		-5
		-5		-5
		-5		-5
		-5		-5
		-5		-5
		-5		-5
		-5		-5
		-5		-5
		-5		-5
		-5		-5
		-5		-5
		-5		-5
		-5		-5
		-5		-5
		-5		-5
		-5		-5
		-5		-5
		-5		-5
		-5		-5
		-5		-5
		-5		-5
		-5		-5
		-5		-5
		-5		-5
		-5		-5
		-5		-5
		-5		-5
		-5		-5
		-5		-5
		-5		-5
		-5		-5
		-5		-5
		-5		-5
		-5		-5
		-5		-5
		-5		-5
		-5		-5
		-5		-5
		-5		-5
		-5		-5
		-5		-5
		-5		-5
		-5		-5
		-5		-5
		-5		-5
		-5		-5
		-5		-5
		-5		-5
		-5		-5
		-5		-5
		-5		-5
		-5		-5
		-5		-5
		-5		-5
		-5		-5
		-5		-5
		-5		-5
		-5		-5
		-5		-5
		-5		-5
		-5		-5
		-5		-5
		-5		-5
		-5		-5
		-5		-5
		-5		-5
		-5		-5
		-5		-5
		-5		-5
		-5		-5
		-5		-5
		-5		-5
		-5		-5
		-5		-5
		-5		-5
		-5		-5
		-5		-5
		-5		-5
				-5
				-5
				-5
				-5
				-5
				-5
				-5
				-5
				-5
				-5
				-5
				-5
				-5
				-5
				-5
				-5
				-5
				-5
				-5
				-5
				-5
				-5
				-5
				-5
				-5
				-5
				-5
				-5
				-5
				-5
				-5
				-5
				-5
				-5
				-5
				-5
				-5
				-5
				-5
				-5
				-5
				-5
				-5
				-5
				-5
				-5
				-5
				-5
				-5
				-5
				-5
				-5
				-5
				-5
				-5
				-5
				-5
				-5
				-5
				-5
				-5
				-5
				-5
				-5
				-5
				-5
				-5
				-5
				-5
				-5
				-5

## Sheet: Figure 3
Target distance (nt)	Lifetime (sec)	Lower bound lifetime (sec)	Upper bound lifetime (sec)	Shuttling rate	Lower bound shuttling rate	Upper bound shuttling rate (sec-1)
				(sec-1)	(sec-1)
11	0.47	0.46	0.49	2.11	2.04	2.19
15	0.83	0.81	0.87	1.19	1.15	1.24
18	1.17	1.11	1.24	0.85	0.81	0.9
22	1.79	1.74	1.86	0.56	0.54	0.57
29	1.36	1.3	1.42	0.73	0.7	0.77
36	1.19	1.16	1.23	0.84	0.81	0.86
50	1.52	1.46	1.57	0.66	0.64	0.68
64	1.65	1.59	1.71	0.61	0.59	0.63
92	1.94	1.85	2.02	0.52	0.49	0.54
120	2.11	2.03	2.19	0.47	0.46	0.49

## Sheet: Figure 4
Raw data	Molecule	donor	acceptor	FRET	State	FRET value of state
	2	945	33	0.0337423	1	0.0177325
	2	972	9	0.00917431	1	0.0177325
	2	936	-2	-0.00214133	1	0.0177325
	2	950	6	0.00627615	1	0.0177325
	2	944	18	0.018711	1	0.0177325
	2	940	15	0.0157068	1	0.0177325
	2	943	22	0.0227979	1	0.0177325
	2	961	8	0.00825593	1	0.0177325
	2	971	21	0.0211694	1	0.0177325
	2	956	29	0.0294416	1	0.0177325
	2	944	7	0.00736067	1	0.0177325
	2	944	23	0.0237849	1	0.0177325
	2	934	16	0.0168421	1	0.0177325
	2	937	10	0.0105597	1	0.0177325
	2	953	25	0.0255624	1	0.0177325
	2	964	30	0.0301811	1	0.0177325
	2	946	4	0.00421053	1	0.0177325
	2	949	8	0.00835946	1	0.0177325
	2	944	17	0.0176899	1	0.0177325
	2	938	12	0.0126316	1	0.0177325
	2	959	22	0.0224261	1	0.0177325
	2	982	19	0.018981	1	0.0177325
	2	951	38	0.0384226	1	0.0177325
	2	963	14	0.0143296	1	0.0177325
	2	930	29	0.0302398	1	0.0177325
	2	947	6	0.00629591	1	0.0177325
	2	918	19	0.0202775	1	0.0177325
	2	951	37	0.0374494	1	0.0177325
	2	971	9	0.00918367	1	0.0177325
	2	947	24	0.0247168	1	0.0177325
	2	971	12	0.0122075	1	0.0177325
	2	940	14	0.0146751	1	0.0177325
	2	936	6	0.00636943	1	0.0177325
	2	941	23	0.0238589	1	0.0177325
	2	953	6	0.00625652	1	0.0177325
	2	948	24	0.0246914	1	0.0177325
	2	943	5	0.00527426	1	0.0177325
	2	957	17	0.0174538	1	0.0177325
	2	968	15	0.0152594	1	0.0177325
	2	958	5	0.00519211	1	0.0177325
	2	962	19	0.019368	1	0.0177325
	2	930	40	0.0412371	1	0.0177325
	2	948	9	0.00940439	1	0.0177325
	2	960	10	0.0103093	1	0.0177325
	2	964	27	0.0272452	1	0.0177325
	2	951	13	0.0134855	1	0.0177325
	2	947	8	0.00837696	1	0.0177325
	2	947	14	0.0145682	1	0.0177325
	2	944	23	0.0237849	1	0.0177325
	2	953	10	0.0103842	1	0.0177325
	2	959	17	0.017418	1	0.0177325
	2	932	5	0.00533618	1	0.0177325
	2	947	7	0.00733753	1	0.0177325
	2	976	14	0.0141414	1	0.0177325
	2	931	37	0.0382231	1	0.0177325
	2	948	27	0.0276923	1	0.0177325
	2	966	17	0.017294	1	0.0177325
	2	943	22	0.0227979	1	0.0177325
	2	938	30	0.0309917	1	0.0177325
	2	949	17	0.0175983	1	0.0177325
	2	947	33	0.0336735	1	0.0177325
	2	953	27	0.027551	1	0.0177325
	2	964	24	0.0242915	1	0.0177325
	2	965	20	0.0203046	1	0.0177325
	2	936	7	0.00742312	1	0.0177325
	2	954	16	0.0164948	1	0.0177325
	2	933	11	0.0116525	1	0.0177325
	2	956	27	0.0274669	1	0.0177325
	2	940	23	0.0238837	1	0.0177325
	2	951	4	0.00418848	1	0.0177325
	2	955	23	0.0235174	1	0.0177325
	2	956	12	0.0123967	1	0.0177325
	2	942	12	0.0125786	1	0.0177325
	2	948	11	0.0114703	1	0.0177325
	2	952	32	0.0325203	1	0.0177325
	2	953	15	0.0154959	1	0.0177325
	2	952	11	0.0114226	1	0.0177325
	2	960	22	0.0224033	1	0.0177325
	2	956	34	0.0343434	1	0.0177325
	2	952	16	0.0165289	1	0.0177325
	2	943	10	0.0104932	1	0.0177325
	2	937	0.018	1.92099e-05	1	0.0177325
	2	82	162	0.663934	3	0.703015
	2	50	319	0.864499	4	0.856923
	2	80	230	0.741935	3	0.703015
	2	160	213	0.571046	2	0.599131
	2	158	246	0.608911	2	0.599131
	2	125	199	0.614198	2	0.599131
	2	117	235	0.667614	2	0.599131
	2	140	194	0.580838	2	0.599131
	2	143	202	0.585507	2	0.599131
	2	98	307	0.758025	3	0.703015
	2	40	357	0.899244	4	0.856923
	2	95	281	0.74734	4	0.856923
	2	50	384	0.884793	4	0.856923
	2	64	350	0.845411	4	0.856923
	2	119	260	0.686016	3	0.703015
	2	138	215	0.609065	3	0.703015
	2	125	253	0.669312	3	0.703015
	2	44	327	0.881402	4	0.856923
	2	64	324	0.835052	4	0.856923
	2	48	298	0.861272	4	0.856923
	2	91	315	0.775862	4	0.856923
	2	82	304	0.787565	4	0.856923
	2	42	341	0.890339	4	0.856923
	2	47	359	0.884236	4	0.856923
	2	62	296	0.826816	4	0.856923
	2	17	391	0.958333	4	0.856923
	2	46	437	0.904762	4	0.856923
	2	53	409	0.885281	4	0.856923
	2	72	320	0.816327	4	0.856923
	2	50	385	0.885057	4	0.856923
	2	75	364	0.829157	4	0.856923
	2	106	378	0.780992	3	0.703015
	2	120	235	0.661972	3	0.703015
	2	159	231	0.592308	2	0.599131
	2	165	197	0.544199	2	0.599131
	2	146	211	0.591036	2	0.599131
	2	108	238	0.687861	3	0.703015
	2	64	279	0.813411	4	0.856923
	2	61	359	0.854762	4	0.856923
	2	65	357	0.845972	4	0.856923
	2	110	325	0.747126	3	0.703015
	2	97	222	0.695925	3	0.703015
	2	84	272	0.764045	3	0.703015
	2	120	309	0.72028	3	0.703015
	2	138	254	0.647959	3	0.703015
	2	130	236	0.644809	3	0.703015
	2	133	212	0.614493	3	0.703015
	2	130	248	0.656085	3	0.703015
	2	132	292	0.688679	3	0.703015
	2	97	254	0.723647	3	0.703015
	2	95	287	0.751309	3	0.703015
	2	53	366	0.873508	4	0.856923
	2	53	323	0.859043	4	0.856923
	2	114	289	0.717122	3	0.703015
	2	168	210	0.555556	2	0.599131
	2	154	240	0.609137	2	0.599131
	2	63	388	0.86031	4	0.856923
	2	20	442	0.95671	4	0.856923
	3	1131	31	0.0266781	1	0.0230324
	3	1097	30	0.0266193	1	0.0230324
	3	1120	29	0.0252393	1	0.0230324
	3	1099	19	0.0169946	1	0.0230324
	3	1119	49	0.0419521	1	0.0230324
	3	1124	30	0.0259965	1	0.0230324
	3	1095	49	0.0428322	1	0.0230324
	3	1084	29	0.0260557	1	0.0230324
	3	1102	29	0.025641	1	0.0230324
	3	1073	32	0.0289593	1	0.0230324
	3	1074	16	0.0146789	1	0.0230324
	3	1118	39	0.0337079	1	0.0230324
	3	1090	32	0.0285205	1	0.0230324
	3	1115	23	0.0202109	1	0.0230324
	3	1098	41	0.0359965	1	0.0230324
	3	1097	41	0.0360281	1	0.0230324
	3	1110	25	0.0220264	1	0.0230324
	3	1095	20	0.0179372	1	0.0230324
	3	1109	20	0.0177148	1	0.0230324
	3	1091	44	0.0387665	1	0.0230324
	3	1076	29	0.0262443	1	0.0230324
	3	1094	29	0.0258237	1	0.0230324
	3	1084	10	0.00914077	1	0.0230324
	3	1110	15	0.0133333	1	0.0230324
	3	1102	37	0.0324846	1	0.0230324
	3	1094	32	0.0284192	1	0.0230324
	3	1108	18	0.0159858	1	0.0230324
	3	1115	34	0.0295909	1	0.0230324
	3	1098	37	0.0325991	1	0.0230324
	3	1096	19	0.0170404	1	0.0230324
	3	1104	35	0.0307287	1	0.0230324
	3	1094	20	0.0179533	1	0.0230324
	3	1126	19	0.0165939	1	0.0230324
	3	1124	26	0.0226087	1	0.0230324
	3	1117	43	0.037069	1	0.0230324
	3	1100	32	0.0282686	1	0.0230324
	3	1115	36	0.0312771	1	0.0230324
	3	1082	15	0.0136737	1	0.0230324
	3	1121	29	0.0252174	1	0.0230324
	3	1080	33	0.0296496	1	0.0230324
	3	1089	31	0.0276786	1	0.0230324
	3	1091	23	0.0206463	1	0.0230324
	3	1076	23	0.0209281	1	0.0230324
	3	1084	29	0.0260557	1	0.0230324
	3	1088	36	0.0320285	1	0.0230324
	3	1092	14	0.0126582	1	0.0230324
	3	1109	17	0.0150977	1	0.0230324
	3	1077	37	0.0332136	1	0.0230324
	3	1092	17	0.0153291	1	0.0230324
	3	1090	40	0.0353982	1	0.0230324
	3	1099	25	0.022242	1	0.0230324
	3	1078	19	0.01732	1	0.0230324
	3	1109	27	0.0237676	1	0.0230324
	3	1090	21	0.0189019	1	0.0230324
	3	1091	29	0.0258929	1	0.0230324
	3	1099	30	0.0265722	1	0.0230324
	3	1120	24	0.020979	1	0.0230324
	3	1087	22	0.0198377	1	0.0230324
	3	1112	35	0.0305144	1	0.0230324
	3	1117	22	0.0193152	1	0.0230324
	3	1098	13	0.0117012	1	0.0230324
	3	1104	20	0.0177936	1	0.0230324
	3	1110	30	0.0263158	1	0.0230324
	3	1115	38	0.0329575	1	0.0230324
	3	1109	36	0.031441	1	0.0230324
	3	1099	36	0.0317181	1	0.0230324
	3	1089	24	0.0215633	1	0.0230324
	3	1097	29	0.0257549	1	0.0230324
	3	1093	20	0.0179695	1	0.0230324
	3	1081	20	0.0181653	1	0.0230324
	3	1075	46	0.0410348	1	0.0230324
	3	1097	23	0.0205357	1	0.0230324
	3	1081	45	0.0399645	1	0.0230324
	3	1102	38	0.0333333	1	0.0230324
	3	1094	30	0.0266904	1	0.0230324
	3	1079	36	0.032287	1	0.0230324
	3	1090	46	0.040493	1	0.0230324
	3	1086	24	0.0216216	1	0.0230324
	3	1078	21	0.0191083	1	0.0230324
	3	1096	31	0.0275067	1	0.0230324
	3	1076	23	0.0209281	1	0.0230324
	3	1089	20	0.0180343	1	0.0230324
	3	1067	22	0.020202	1	0.0230324
	3	1090	29	0.025916	1	0.0230324
	3	1090	34	0.0302491	1	0.0230324
	3	1090	17	0.0153568	1	0.0230324
	3	1070	30	0.0272727	1	0.0230324
	3	1088	26	0.0233393	1	0.0230324
	3	1087	46	0.0406002	1	0.0230324
	3	1092	30	0.026738	1	0.0230324
	3	1067	14	0.012951	1	0.0230324
	3	1096	23	0.0205541	1	0.0230324
	3	1102	24	0.0213144	1	0.0230324
	3	1093	15	0.0135379	1	0.0230324
	3	1079	36	0.032287	1	0.0230324
	3	1080	24	0.0217391	1	0.0230324
	3	1087	21	0.0189531	1	0.0230324
	3	1091	16	0.0144535	1	0.0230324
	3	1083	16	0.0145587	1	0.0230324
	3	1094	15	0.0135257	1	0.0230324
	3	1097	20	0.0179051	1	0.0230324
	3	1098	16	0.0143627	1	0.0230324
	3	1081	21	0.0190563	1	0.0230324
	3	1063	29	0.0265568	1	0.0230324
	3	1090	29	0.025916	1	0.0230324
	3	1109	17	0.0150977	1	0.0230324
	3	1108	27	0.0237885	1	0.0230324
	3	1110	26	0.0228873	1	0.0230324
	3	1101	37	0.0325132	1	0.0230324
	3	1129	22	0.0191138	1	0.0230324
	3	1073	23	0.0209854	1	0.0230324
	3	1093	29	0.0258467	1	0.0230324
	3	1123	36	0.0310613	1	0.0230324
	3	1083	21	0.0190217	1	0.0230324
	3	1091	7	0.00637523	1	0.0230324
	3	1085	15	0.0136364	1	0.0230324
	3	1101	52	0.0450997	1	0.0230324
	3	1098	21	0.0187668	1	0.0230324
	3	1078	27	0.0244344	1	0.0230324
	3	1085	28	0.0251572	1	0.0230324
	3	1090	0.049	4.49521e-05	1	0.0230324
	3	168	234	0.58209	2	0.586196
	3	192	275	0.588865	2	0.586196
	3	190	270	0.586957	2	0.586196
	3	241	246	0.505133	2	0.586196
	3	243	262	0.518812	2	0.586196
	3	146	327	0.691332	2	0.586196
	3	219	308	0.58444	2	0.586196
	3	214	290	0.575397	2	0.586196
	3	202	317	0.61079	2	0.586196
	3	226	285	0.55773	2	0.586196
	3	203	358	0.638146	2	0.586196
	3	208	320	0.606061	2	0.586196
	3	181	339	0.651923	2	0.586196
	3	122	433	0.78018	3	0.740728
	3	94	438	0.823308	4	0.850646
	3	84	474	0.849462	4	0.850646
	3	62	497	0.889088	4	0.850646
	3	109	472	0.812392	4	0.850646
	3	86	458	0.841912	4	0.850646
	3	53	499	0.903986	4	0.850646
	3	80	456	0.850746	4	0.850646
	3	60	540	0.9	4	0.850646
	3	106	472	0.816609	4	0.850646
	3	83	483	0.853357	4	0.850646
	3	92	483	0.84	4	0.850646
	3	90	469	0.838998	4	0.850646
	3	85	426	0.833659	4	0.850646
	3	54	560	0.912052	4	0.850646
	3	59	501	0.894643	4	0.850646
	3	72	450	0.862069	4	0.850646
	3	77	445	0.85249	4	0.850646
	3	146	345	0.702648	3	0.740728
	3	203	343	0.628205	2	0.586196
	3	240	294	0.550562	2	0.586196
	3	178	376	0.6787	2	0.586196
	3	1278	0.29	0.000226866	1	0.0230324
	3	1109	26	0.0229075	1	0.0230324
	3	1123	28	0.0243267	1	0.0230324
	3	1108	25	0.0220653	1	0.0230324
	3	1077	50	0.0443656	1	0.0230324
	3	1110	34	0.0297203	1	0.0230324
	3	1115	29	0.0253497	1	0.0230324
	3	1096	16	0.0143885	1	0.0230324
	3	1099	18	0.0161146	1	0.0230324
	3	1096	14	0.0126126	1	0.0230324
	3	1094	16	0.0144144	1	0.0230324
	3	1114	26	0.022807	1	0.0230324
	3	1114	41	0.0354978	1	0.0230324
	3	1103	13	0.0116487	1	0.0230324
	3	1095	46	0.0403155	1	0.0230324
	3	1101	38	0.0333626	1	0.0230324
	3	1123	27	0.0234783	1	0.0230324
	3	1109	23	0.020318	1	0.0230324
	3	1108	33	0.028922	1	0.0230324
	3	1113	36	0.0313316	1	0.0230324
	3	1111	4	0.00358744	1	0.0230324
	3	1114	40	0.034662	1	0.0230324
	3	1089	40	0.0354296	1	0.0230324
	3	1101	17	0.0152057	1	0.0230324
	3	1106	20	0.017762	1	0.0230324
	3	1064	11	0.0102326	1	0.0230324
	3	1075	36	0.0324032	1	0.0230324
	3	1092	28	0.025	1	0.0230324
	3	1089	23	0.0206835	1	0.0230324
	3	1069	26	0.0237443	1	0.0230324
	3	1066	27	0.0247027	1	0.0230324
	3	1099	39	0.0342706	1	0.0230324
	3	1114	23	0.0202287	1	0.0230324
	3	1093	42	0.0370044	1	0.0230324
	3	1093	30	0.0267142	1	0.0230324
	3	1085	14	0.0127389	1	0.0230324
	3	1074	26	0.0236364	1	0.0230324
	3	1084	43	0.0381544	1	0.0230324
	3	1092	36	0.0319149	1	0.0230324
	3	1105	35	0.0307018	1	0.0230324
	3	1082	14	0.0127737	1	0.0230324
	3	1083	17	0.0154545	1	0.0230324
	3	1101	23	0.0204626	1	0.0230324
	3	1078	9	0.00827967	1	0.0230324
	3	1106	24	0.0212389	1	0.0230324
	3	1100	29	0.0256864	1	0.0230324
	3	1100	29	0.0256864	1	0.0230324
	3	1093	30	0.0267142	1	0.0230324
	3	1104	13	0.0116383	1	0.0230324
	3	1121	0.131	0.000116846	1	0.0230324
	3	151	433	0.741438	3	0.740728
	3	133	325	0.709607	3	0.740728
	3	180	296	0.621849	2	0.586196
	3	210	260	0.553191	2	0.586196
	3	268	267	0.499065	2	0.586196
	3	206	279	0.575258	2	0.586196
	3	289	244	0.457786	2	0.586196
	3	256	253	0.497053	2	0.586196
	3	133	339	0.71822	2	0.586196
	3	196	268	0.577586	2	0.586196
	3	157	427	0.731164	3	0.740728
	3	139	446	0.762393	3	0.740728
	3	128	354	0.73444	3	0.740728
	3	181	358	0.664193	3	0.740728
	3	92	444	0.828358	3	0.740728
	3	106	415	0.796545	3	0.740728
	3	203	282	0.581443	2	0.586196
	3	210	238	0.53125	2	0.586196
	3	242	281	0.537285	2	0.586196
	3	209	275	0.568182	2	0.586196
	3	251	273	0.520992	2	0.586196
	3	145	292	0.668192	2	0.586196
	3	128	360	0.737705	3	0.740728
	3	149	454	0.752902	3	0.740728
	3	90	496	0.846416	3	0.740728
	3	144	423	0.746032	3	0.740728
	3	114	403	0.779497	3	0.740728
	3	150	478	0.761146	3	0.740728
	3	162	372	0.696629	3	0.740728
	3	279	232	0.454012	2	0.586196
	3	228	335	0.595027	2	0.586196
	3	1343	0.214	0.000159319	1	0.0230324
	3	1106	37	0.032371	1	0.0230324
	3	1102	27	0.023915	1	0.0230324
	3	1088	34	0.030303	1	0.0230324
	3	1084	30	0.02693	1	0.0230324
	3	1082	19	0.017257	1	0.0230324
	3	1074	30	0.0271739	1	0.0230324
	3	1088	28	0.0250896	1	0.0230324
	3	1089	33	0.0294118	1	0.0230324
	3	1093	13	0.0117541	1	0.0230324
	3	1105	25	0.0221239	1	0.0230324
	3	1076	46	0.0409982	1	0.0230324
	3	1079	19	0.0173042	1	0.0230324
	3	1075	47	0.0418895	1	0.0230324
	3	1082	48	0.0424779	1	0.0230324
	3	1094	28	0.0249554	1	0.0230324
	3	1098	19	0.0170098	1	0.0230324
	3	1108	25	0.0220653	1	0.0230324
	3	1111	38	0.0330722	1	0.0230324
	3	1109	23	0.020318	1	0.0230324
	3	1102	16	0.0143113	1	0.0230324
	3	1098	35	0.0308914	1	0.0230324
	3	1108	24	0.0212014	1	0.0230324
	3	1087	25	0.022482	1	0.0230324
	3	1095	34	0.0301151	1	0.0230324
	3	1107	31	0.0272408	1	0.0230324
	3	1088	20	0.0180505	1	0.0230324
	3	1109	0.031	2.79523e-05	1	0.0230324
	3	131	335	0.718884	3	0.740728
	3	132	399	0.751412	3	0.740728
	3	230	332	0.590747	2	0.586196
	3	157	368	0.700952	2	0.586196
	3	217	309	0.587452	2	0.586196
	3	197	252	0.561247	2	0.586196
	3	159	314	0.663848	2	0.586196
	3	182	297	0.620042	2	0.586196
	3	183	296	0.617954	2	0.586196
	3	158	283	0.641723	2	0.586196
	3	103	397	0.794	3	0.740728
	3	64	559	0.897271	4	0.850646
	3	98	516	0.840391	4	0.850646
	3	113	410	0.783939	4	0.850646
	3	88	467	0.841441	4	0.850646
	3	142	358	0.716	3	0.740728
	3	197	332	0.627599	2	0.586196
	3	166	269	0.618391	2	0.586196
	3	123	349	0.739407	3	0.740728
	3	94	413	0.814596	3	0.740728
	3	158	289	0.646532	3	0.740728
	3	154	403	0.723519	3	0.740728
	3	130	431	0.768271	3	0.740728
	3	165	408	0.712042	3	0.740728
	3	114	438	0.793478	3	0.740728
	3	95	486	0.836489	4	0.850646
	3	88	478	0.844523	4	0.850646
	3	143	347	0.708163	3	0.740728
	3	215	302	0.584139	2	0.586196
	3	225	241	0.517167	2	0.586196
	3	138	420	0.752688	3	0.740728
	3	1169	0.236	0.000201841	1	0.0230324
	3	1096	51	0.0444638	1	0.0230324
	3	1113	23	0.0202465	1	0.0230324
	3	1110	9	0.0080429	1	0.0230324
	3	1092	39	0.0344828	1	0.0230324
	3	1099	18	0.0161146	1	0.0230324
	3	1108	27	0.0237885	1	0.0230324
	3	1082	31	0.0278526	1	0.0230324
	3	1099	21	0.01875	1	0.0230324
	3	1108	18	0.0159858	1	0.0230324
	3	1125	27	0.0234375	1	0.0230324
	3	1082	38	0.0339286	1	0.0230324
	3	1124	22	0.0191972	1	0.0230324
	3	1080	30	0.027027	1	0.0230324
	3	1085	42	0.0372671	1	0.0230324
	3	1098	21	0.0187668	1	0.0230324
	3	1102	37	0.0324846	1	0.0230324
	3	1104	36	0.0315789	1	0.0230324
	3	1082	20	0.0181488	1	0.0230324
	3	1080	39	0.0348525	1	0.0230324
	3	1091	24	0.0215247	1	0.0230324
	3	1067	18	0.0165899	1	0.0230324
	3	1102	40	0.0350263	1	0.0230324
	3	1082	27	0.0243463	1	0.0230324
	3	1103	27	0.0238938	1	0.0230324
	3	1095	45	0.0394737	1	0.0230324
	3	1089	19	0.017148	1	0.0230324
	3	1091	39	0.0345133	1	0.0230324
	3	1093	14	0.0126468	1	0.0230324
	3	1084	50	0.0440917	1	0.0230324
	3	1090	18	0.0162455	1	0.0230324
	3	1082	19	0.017257	1	0.0230324
	3	1085	27	0.0242806	1	0.0230324
	3	1094	23	0.0205909	1	0.0230324
	3	1092	10	0.00907441	1	0.0230324
	3	1095	15	0.0135135	1	0.0230324
	3	1095	29	0.0258007	1	0.0230324
	3	1110	29	0.0254609	1	0.0230324
	3	1104	30	0.026455	1	0.0230324
	3	1076	23	0.0209281	1	0.0230324
	3	1105	26	0.0229885	1	0.0230324
	3	1080	20	0.0181818	1	0.0230324
	3	1083	15	0.0136612	1	0.0230324
	3	1083	21	0.0190217	1	0.0230324
	3	1061	25	0.0230203	1	0.0230324
	3	1090	35	0.0311111	1	0.0230324
	3	1095	27	0.0240642	1	0.0230324
	3	1083	21	0.0190217	1	0.0230324
	3	1086	26	0.0233813	1	0.0230324
	3	1103	33	0.0290493	1	0.0230324
	3	1095	23	0.0205725	1	0.0230324
	3	1085	15	0.0136364	1	0.0230324
	3	1073	21	0.0191956	1	0.0230324
	3	1094	19	0.017071	1	0.0230324
	3	1075	22	0.0200547	1	0.0230324
	3	1095	25	0.0223214	1	0.0230324
	3	1101	19	0.0169643	1	0.0230324
	3	1082	26	0.0234657	1	0.0230324
	3	1090	23	0.0206649	1	0.0230324
	3	1088	31	0.0277033	1	0.0230324
	3	1092	28	0.025	1	0.0230324
	3	1107	16	0.0142476	1	0.0230324
	3	1090	14	0.0126812	1	0.0230324
	3	1108	35	0.0306212	1	0.0230324
	3	1081	31	0.0278777	1	0.0230324
	3	1091	28	0.0250223	1	0.0230324
	3	1096	37	0.0326567	1	0.0230324
	3	1124	25	0.0217581	1	0.0230324
	3	1077	30	0.0271003	1	0.0230324
	3	1093	16	0.0144274	1	0.0230324
	3	1084	32	0.0286738	1	0.0230324
	3	1103	5	0.00451264	1	0.0230324
	3	1102	29	0.025641	1	0.0230324
	3	1109	28	0.0246262	1	0.0230324
	3	1090	15	0.0135747	1	0.0230324
	3	1079	41	0.0366071	1	0.0230324
	3	1093	27	0.0241071	1	0.0230324
	3	1096	27	0.0240427	1	0.0230324
	3	1109	16	0.0142222	1	0.0230324
	3	1096	23	0.0205541	1	0.0230324
	3	1117	30	0.0261552	1	0.0230324
	3	1093	28	0.0249777	1	0.0230324
	3	1094	17	0.0153015	1	0.0230324
	3	1090	14	0.0126812	1	0.0230324
	3	1097	16	0.0143756	1	0.0230324
	3	1114	30	0.0262238	1	0.0230324
	3	1107	18	0.016	1	0.0230324
	3	1095	21	0.0188172	1	0.0230324
	3	1101	18	0.0160858	1	0.0230324
	3	1104	24	0.0212766	1	0.0230324
	3	1095	23	0.0205725	1	0.0230324
	3	1121	21	0.0183888	1	0.0230324
	3	1085	25	0.0225225	1	0.0230324
	3	1106	27	0.0238305	1	0.0230324
	3	1095	33	0.0292553	1	0.0230324
	3	1093	19	0.0170863	1	0.0230324
	3	1070	32	0.0290381	1	0.0230324
	3	1078	19	0.01732	1	0.0230324
	3	1121	34	0.0294372	1	0.0230324
	3	1065	31	0.0282847	1	0.0230324
	3	1087	25	0.022482	1	0.0230324
	3	1084	43	0.0381544	1	0.0230324
	3	1072	11	0.010157	1	0.0230324
	3	1088	31	0.0277033	1	0.0230324
	3	1076	46	0.0409982	1	0.0230324
	3	1077	19	0.0173358	1	0.0230324
	3	1086	66	0.0572917	1	0.0230324
	3	1089	46	0.0405286	1	0.0230324
	3	1080	15	0.0136986	1	0.0230324
	3	1096	26	0.0231729	1	0.0230324
	3	1098	32	0.0283186	1	0.0230324
	3	1090	20	0.018018	1	0.0230324
	3	1070	30	0.0272727	1	0.0230324
	3	1115	21	0.0184859	1	0.0230324
	3	1091	28	0.0250223	1	0.0230324
	3	1090	34	0.0302491	1	0.0230324
	3	1092	23	0.0206278	1	0.0230324
	3	1082	26	0.0234657	1	0.0230324
	3	1078	22	0.02	1	0.0230324
	3	1078	12	0.0110092	1	0.0230324
	3	1088	20	0.0180505	1	0.0230324
	3	1082	14	0.0127737	1	0.0230324
	3	1078	37	0.0331839	1	0.0230324
	3	1117	27	0.0236014	1	0.0230324
	3	1087	35	0.0311943	1	0.0230324
	3	1074	24	0.0218579	1	0.0230324
	3	1080	12	0.010989	1	0.0230324
	3	1087	20	0.0180668	1	0.0230324
	3	1072	19	0.0174152	1	0.0230324
	3	1095	35	0.0309735	1	0.0230324
	3	1088	17	0.0153846	1	0.0230324
	3	1057	9	0.00844278	1	0.0230324
	3	1082	8	0.00733945	1	0.0230324
	3	1085	22	0.0198735	1	0.0230324
	3	1088	6	0.00548446	1	0.0230324
	3	1089	22	0.019802	1	0.0230324
	3	1094	5	0.00454959	1	0.0230324
	3	1070	24	0.0219378	1	0.0230324
	3	1117	18	0.015859	1	0.0230324
	3	1095	28	0.0249332	1	0.0230324
	3	1082	26	0.0234657	1	0.0230324
	3	1091	25	0.0224014	1	0.0230324
	3	1107	22	0.0194863	1	0.0230324
	3	1082	29	0.0261026	1	0.0230324
	3	1079	34	0.0305481	1	0.0230324
	3	1082	33	0.0295964	1	0.0230324
	3	1078	27	0.0244344	1	0.0230324
	3	1076	18	0.0164534	1	0.0230324
	3	1070	26	0.0237226	1	0.0230324
	3	1083	23	0.0207957	1	0.0230324
	3	1079	20	0.0181984	1	0.0230324
	3	1097	12	0.0108206	1	0.0230324
	3	1086	28	0.0251347	1	0.0230324
	3	1072	19	0.0174152	1	0.0230324
	3	1082	11	0.010064	1	0.0230324
	3	1090	37	0.0328305	1	0.0230324
	3	1069	7	0.00650558	1	0.0230324
	3	1082	29	0.0261026	1	0.0230324
	3	1077	38	0.0340807	1	0.0230324
	3	1099	29	0.0257092	1	0.0230324
	3	1068	22	0.0201835	1	0.0230324
	3	1056	26	0.0240296	1	0.0230324
	3	1086	24	0.0216216	1	0.0230324
	3	1097	18	0.0161435	1	0.0230324
	3	1085	31	0.0277778	1	0.0230324
	3	1069	30	0.0272975	1	0.0230324
	3	1092	21	0.0188679	1	0.0230324
	3	1073	21	0.0191956	1	0.0230324
	3	1080	42	0.0374332	1	0.0230324
	3	1082	27	0.0243463	1	0.0230324
	3	1074	31	0.0280543	1	0.0230324
	3	1086	25	0.0225023	1	0.0230324
	3	1066	17	0.0156971	1	0.0230324
	3	1092	17	0.0153291	1	0.0230324
	3	1083	27	0.0243243	1	0.0230324
	3	1094	29	0.0258237	1	0.0230324
	3	1084	29	0.0260557	1	0.0230324
	3	1094	39	0.0344219	1	0.0230324
	3	1073	26	0.0236579	1	0.0230324
	3	1072	18	0.0165138	1	0.0230324
	3	1085	7	0.00641026	1	0.0230324
	3	1093	29	0.0258467	1	0.0230324
	3	1097	19	0.0170251	1	0.0230324
	3	1080	15	0.0136986	1	0.0230324
	3	1081	28	0.025248	1	0.0230324
	3	1127	25	0.0217014	1	0.0230324
	3	1098	15	0.0134771	1	0.0230324
	3	1091	17	0.015343	1	0.0230324
	4	1064	37	0.0336058	1	0.0290892
	4	1046	33	0.0305839	1	0.0290892
	4	1089	28	0.0250671	1	0.0290892
	4	1055	20	0.0186047	1	0.0290892
	4	1075	32	0.028907	1	0.0290892
	4	1099	43	0.0376532	1	0.0290892
	4	1073	29	0.0263158	1	0.0290892
	4	1063	44	0.0397471	1	0.0290892
	4	1091	36	0.0319432	1	0.0290892
	4	1105	32	0.0281442	1	0.0290892
	4	1062	29	0.0265811	1	0.0290892
	4	1046	32	0.0296846	1	0.0290892
	4	1049	37	0.03407	1	0.0290892
	4	1063	48	0.0432043	1	0.0290892
	4	1067	33	0.03	1	0.0290892
	4	1084	31	0.0278027	1	0.0290892
	4	1061	20	0.0185014	1	0.0290892
	4	1062	21	0.0193906	1	0.0290892
	4	1052	0.02	1.9011e-05	1	0.0290892
	4	50	299	0.856734	4	0.831221
	4	68	485	0.877034	4	0.831221
	4	61	503	0.891844	4	0.831221
	4	87	491	0.849481	4	0.831221
	4	74	418	0.849594	4	0.831221
	4	92	465	0.834829	4	0.831221
	4	83	432	0.838835	4	0.831221
	4	113	432	0.792661	4	0.831221
	4	118	330	0.736607	3	0.727001
	4	99	392	0.798371	3	0.727001
	4	140	410	0.745455	3	0.727001
	4	114	385	0.771543	3	0.727001
	4	168	309	0.647799	2	0.582389
	4	257	286	0.526703	2	0.582389
	4	173	314	0.644764	2	0.582389
	4	130	347	0.727463	3	0.727001
	4	84	368	0.814159	4	0.831221
	4	94	445	0.825603	4	0.831221
	4	78	433	0.847358	4	0.831221
	4	134	441	0.766957	4	0.831221
	4	105	443	0.808394	4	0.831221
	4	193	276	0.588486	2	0.582389
	4	183	266	0.592428	2	0.582389
	4	243	258	0.51497	2	0.582389
	4	191	246	0.562929	2	0.582389
	4	144	304	0.678571	3	0.727001
	4	137	379	0.734496	3	0.727001
	4	133	322	0.707692	3	0.727001
	4	112	388	0.776	3	0.727001
	4	148	387	0.723364	3	0.727001
	4	191	375	0.662544	3	0.727001
	4	189	422	0.690671	3	0.727001
	4	101	370	0.785563	3	0.727001
	4	133	333	0.714592	3	0.727001
	4	175	293	0.626068	2	0.582389
	4	219	223	0.504525	2	0.582389
	4	170	284	0.625551	2	0.582389
	4	95	322	0.772182	3	0.727001
	4	170	372	0.686347	3	0.727001
	4	160	375	0.700935	3	0.727001
	4	83	376	0.819172	3	0.727001
	4	156	327	0.677019	3	0.727001
	4	165	272	0.622426	2	0.582389
	4	220	218	0.497717	2	0.582389
	4	142	303	0.680899	3	0.727001
	4	142	388	0.732075	3	0.727001
	4	119	337	0.739035	3	0.727001
	4	126	359	0.740206	3	0.727001
	4	131	323	0.711454	3	0.727001
	4	130	426	0.766187	3	0.727001
	4	134	365	0.731463	3	0.727001
	4	89	437	0.830798	4	0.831221
	4	105	468	0.816754	4	0.831221
	4	102	436	0.810409	4	0.831221
	4	167	346	0.674464	3	0.727001
	4	189	277	0.594421	2	0.582389
	4	150	363	0.707602	3	0.727001
	4	93	420	0.818713	4	0.831221
	4	103	443	0.811355	4	0.831221
	4	72	435	0.857988	4	0.831221
	4	125	377	0.750996	4	0.831221
	4	120	440	0.785714	4	0.831221
	4	98	432	0.815094	4	0.831221
	4	170	312	0.647303	3	0.727001
	4	162	411	0.717277	3	0.727001
	4	134	341	0.717895	3	0.727001
	4	69	443	0.865234	4	0.831221
	4	1119	0.387	0.000345725	1	0.0290892
	4	1073	40	0.0359389	1	0.0290892
	4	1087	35	0.0311943	1	0.0290892
	4	1090	42	0.0371025	1	0.0290892
	4	1074	39	0.0350404	1	0.0290892
	4	1098	90	0.0757576	1	0.0290892
	4	1069	43	0.0386691	1	0.0290892
	4	1103	22	0.0195556	1	0.0290892
	4	1082	48	0.0424779	1	0.0290892
	4	1094	31	0.0275556	1	0.0290892
	4	1065	29	0.0265082	1	0.0290892
	4	1059	32	0.0293309	1	0.0290892
	4	1072	47	0.0420018	1	0.0290892
	4	1080	37	0.0331244	1	0.0290892
	4	1052	30	0.0277264	1	0.0290892
	4	1063	43	0.0388788	1	0.0290892
	4	1078	25	0.0226655	1	0.0290892
	4	1084	36	0.0321429	1	0.0290892
	4	1082	16	0.0145719	1	0.0290892
	4	1074	38	0.0341727	1	0.0290892
	4	1071	32	0.0290118	1	0.0290892
	4	1044	26	0.0242991	1	0.0290892
	4	1080	26	0.0235081	1	0.0290892
	4	1068	7	0.00651163	1	0.0290892
	4	1048	19	0.0178069	1	0.0290892
	4	1074	34	0.0306859	1	0.0290892
	4	1055	41	0.0374088	1	0.0290892
	4	1060	23	0.0212373	1	0.0290892
	4	1047	29	0.0269517	1	0.0290892
	4	1075	39	0.035009	1	0.0290892
	4	1082	38	0.0339286	1	0.0290892
	4	1060	9	0.00841908	1	0.0290892
	4	1059	25	0.0230627	1	0.0290892
	4	1057	33	0.0302752	1	0.0290892
	4	1070	29	0.0263876	1	0.0290892
	4	1062	34	0.0310219	1	0.0290892
	4	1047	32	0.0296571	1	0.0290892
	4	1079	46	0.0408889	1	0.0290892
	4	1083	39	0.0347594	1	0.0290892
	4	1080	34	0.0305206	1	0.0290892
	4	1071	30	0.027248	1	0.0290892
	4	1084	44	0.0390071	1	0.0290892
	4	1053	40	0.0365965	1	0.0290892
	4	1084	27	0.0243024	1	0.0290892
	4	1058	20	0.0185529	1	0.0290892
	4	1060	22	0.0203327	1	0.0290892
	4	1053	27	0.025	1	0.0290892
	4	1079	33	0.0296763	1	0.0290892
	4	1069	41	0.0369369	1	0.0290892
	4	1065	49	0.0439856	1	0.0290892
	4	1099	27	0.0239787	1	0.0290892
	4	1052	20	0.0186567	1	0.0290892
	4	1050	42	0.0384615	1	0.0290892
	4	1090	37	0.0328305	1	0.0290892
	4	1088	43	0.0380195	1	0.0290892
	4	1040	21	0.0197926	1	0.0290892
	4	1052	25	0.0232126	1	0.0290892
	4	1057	31	0.0284926	1	0.0290892
	4	1060	19	0.0176089	1	0.0290892
	4	1076	50	0.044405	1	0.0290892
	4	1053	18	0.0168067	1	0.0290892
	4	1060	34	0.0310786	1	0.0290892
	4	1053	26	0.0240964	1	0.0290892
	4	1060	13	0.0121156	1	0.0290892
	4	1068	17	0.0156682	1	0.0290892
	4	1068	35	0.0317316	1	0.0290892
	4	1071	36	0.0325203	1	0.0290892
	4	1084	35	0.0312779	1	0.0290892
	4	1058	33	0.0302475	1	0.0290892
	4	1078	38	0.0340502	1	0.0290892
	4	1039	35	0.0325885	1	0.0290892
	4	1046	13	0.0122757	1	0.0290892
	4	1074	28	0.0254083	1	0.0290892
	4	1067	45	0.0404676	1	0.0290892
	4	1100	17	0.0152193	1	0.0290892
	4	1067	24	0.0219982	1	0.0290892
	4	1061	37	0.0336976	1	0.0290892
	4	1095	30	0.0266667	1	0.0290892
	4	1075	41	0.0367384	1	0.0290892
	4	1082	45	0.039929	1	0.0290892
	4	1089	54	0.0472441	1	0.0290892
	4	1078	40	0.0357782	1	0.0290892
	4	1076	25	0.0227066	1	0.0290892
	4	1116	38	0.0329289	1	0.0290892
	4	1076	35	0.0315032	1	0.0290892
	4	1083	41	0.0364769	1	0.0290892
	4	1088	25	0.0224618	1	0.0290892
	4	1100	33	0.0291262	1	0.0290892
	4	1093	39	0.0344523	1	0.0290892
	4	1087	50	0.0439754	1	0.0290892
	4	1109	48	0.0414866	1	0.0290892
	4	1101	50	0.0434405	1	0.0290892
	4	1071	16	0.0147194	1	0.0290892
	4	1096	37	0.0326567	1	0.0290892
	4	1085	29	0.0260323	1	0.0290892
	4	1121	42	0.0361135	1	0.0290892
	4	1096	36	0.0318021	1	0.0290892
	4	1072	62	0.0546737	1	0.0290892
	4	1103	37	0.0324561	1	0.0290892
	4	1087	24	0.0216022	1	0.0290892
	4	1101	42	0.0367454	1	0.0290892
	4	1097	32	0.0283437	1	0.0290892
	4	1078	31	0.0279531	1	0.0290892
	4	1047	42	0.0385675	1	0.0290892
	4	1075	45	0.0401786	1	0.0290892
	4	1045	9	0.0085389	1	0.0290892
	4	1057	0.017	1.6083e-05	1	0.0290892
	4	138	225	0.619835	2	0.582389
	4	152	435	0.741056	3	0.727001
	4	103	448	0.813067	4	0.831221
	4	127	433	0.773214	4	0.831221
	4	56	460	0.891473	4	0.831221
	4	83	436	0.840077	4	0.831221
	4	113	396	0.777996	4	0.831221
	4	88	445	0.834897	4	0.831221
	4	68	408	0.857143	4	0.831221
	4	123	461	0.789384	4	0.831221
	4	119	461	0.794828	4	0.831221
	4	147	350	0.704225	3	0.727001
	4	144	301	0.676404	3	0.727001
	4	160	295	0.648352	2	0.582389
	4	181	279	0.606522	2	0.582389
	4	174	252	0.591549	2	0.582389
	4	205	283	0.579918	2	0.582389
	4	202	285	0.585216	2	0.582389
	4	188	283	0.600849	2	0.582389
	4	216	299	0.580583	2	0.582389
	4	219	316	0.590654	2	0.582389
	4	214	282	0.568548	2	0.582389
	4	226	285	0.55773	2	0.582389
	4	121	421	0.776753	3	0.727001
	4	89	487	0.845486	4	0.831221
	4	94	512	0.844884	4	0.831221
	4	84	520	0.860927	4	0.831221
	4	79	461	0.853704	4	0.831221
	4	77	571	0.881173	4	0.831221
	4	119	419	0.77881	4	0.831221
	4	122	537	0.814871	4	0.831221
	4	93	467	0.833929	4	0.831221
	4	180	355	0.663551	3	0.727001
	4	217	257	0.542194	2	0.582389
	4	228	250	0.523013	2	0.582389
	4	1244	0.281	0.000225833	1	0.0290892
	5	1031	41	0.0382463	1	0.026537
	5	1047	45	0.0412088	1	0.026537
	5	1044	23	0.0215558	1	0.026537
	5	1028	21	0.0200191	1	0.026537
	5	1058	30	0.0275735	1	0.026537
	5	1061	39	0.0354545	1	0.026537
	5	1059	42	0.0381471	1	0.026537
	5	1028	42	0.0392523	1	0.026537
	5	1054	39	0.0356816	1	0.026537
	5	1040	42	0.038817	1	0.026537
	5	1029	36	0.0338028	1	0.026537
	5	1065	61	0.0541741	1	0.026537
	5	1042	40	0.0369686	1	0.026537
	5	1036	35	0.0326797	1	0.026537
	5	1039	40	0.0370714	1	0.026537
	5	1037	31	0.0290262	1	0.026537
	5	1029	34	0.0319849	1	0.026537
	5	1033	42	0.0390698	1	0.026537
	5	1009	29	0.0279383	1	0.026537
	5	1043	36	0.0333642	1	0.026537
	5	1020	44	0.0413534	1	0.026537
	5	1043	64	0.0578139	1	0.026537
	5	1027	28	0.0265403	1	0.026537
	5	1062	0.145	0.000136516	1	0.026537
	5	117	321	0.732877	3	0.746774
	5	115	322	0.736842	3	0.746774
	5	108	329	0.75286	3	0.746774
	5	83	408	0.830957	3	0.746774
	5	157	330	0.677618	3	0.746774
	5	94	453	0.828154	4	0.865463
	5	85	420	0.831683	4	0.865463
	5	43	493	0.919776	4	0.865463
	5	90	521	0.8527	4	0.865463
	5	69	484	0.875226	4	0.865463
	5	77	556	0.878357	4	0.865463
	5	35	549	0.940068	4	0.865463
	5	79	475	0.857401	4	0.865463
	5	98	525	0.842697	4	0.865463
	5	100	507	0.835255	4	0.865463
	5	130	295	0.694118	3	0.746774
	5	128	344	0.728814	3	0.746774
	5	121	316	0.723112	3	0.746774
	5	110	362	0.766949	3	0.746774
	5	74	400	0.843882	4	0.865463
	5	38	532	0.933333	4	0.865463
	5	78	548	0.875399	4	0.865463
	5	64	532	0.892617	4	0.865463
	5	120	331	0.733925	3	0.746774
	5	136	423	0.756708	3	0.746774
	5	99	354	0.781457	3	0.746774
	5	103	369	0.78178	3	0.746774
	5	90	424	0.824903	4	0.865463
	5	64	391	0.859341	4	0.865463
	5	137	349	0.718107	3	0.746774
	5	178	261	0.594533	2	0.60541
	5	161	305	0.654506	2	0.60541
	5	154	420	0.731707	3	0.746774
	5	35	349	0.908854	4	0.865463
	5	13	197	0.938095	4	0.865463
	5	64	494	0.885305	4	0.865463
	5	95	507	0.842193	4	0.865463
	5	54	401	0.881319	4	0.865463
	5	78	388	0.832618	4	0.865463
	5	157	298	0.654945	3	0.746774
	5	132	313	0.703371	3	0.746774
	5	124	351	0.738947	3	0.746774
	5	123	336	0.732026	3	0.746774
	5	113	346	0.753813	3	0.746774
	5	128	363	0.739308	3	0.746774
	5	128	317	0.71236	3	0.746774
	5	127	322	0.717149	3	0.746774
	5	111	369	0.76875	3	0.746774
	5	67	317	0.825521	4	0.865463
	5	62	421	0.871636	4	0.865463
	5	70	442	0.863281	4	0.865463
	5	74	432	0.853755	4	0.865463
	5	72	372	0.837838	4	0.865463
	5	77	428	0.847525	4	0.865463
	5	99	341	0.775	3	0.746774
	5	90	350	0.795455	3	0.746774
	5	149	337	0.693416	3	0.746774
	5	221	203	0.478774	2	0.60541
	5	142	234	0.62234	2	0.60541
	5	156	288	0.648649	2	0.60541
	5	209	267	0.560924	2	0.60541
	5	167	301	0.643162	2	0.60541
	5	104	373	0.781971	3	0.746774
	5	62	402	0.866379	4	0.865463
	5	63	432	0.872727	4	0.865463
	5	69	444	0.865497	4	0.865463
	5	52	375	0.87822	4	0.865463
	5	101	383	0.791322	3	0.746774
	5	124	333	0.728665	3	0.746774
	5	110	346	0.758772	3	0.746774
	5	105	313	0.748804	3	0.746774
	5	128	378	0.747036	3	0.746774
	5	208	246	0.54185	2	0.60541
	5	75	353	0.824766	3	0.746774
	5	92	402	0.813765	3	0.746774
	5	123	347	0.738298	3	0.746774
	5	52	454	0.897233	4	0.865463
	5	55	402	0.87965	4	0.865463
	5	130	352	0.73029	3	0.746774
	5	132	314	0.704036	3	0.746774
	5	167	257	0.606132	2	0.60541
	5	135	322	0.704595	3	0.746774
	5	120	362	0.751037	3	0.746774
	5	93	409	0.814741	4	0.865463
	5	56	493	0.897996	4	0.865463
	5	79	464	0.854512	4	0.865463
	5	77	379	0.83114	4	0.865463
	5	78	396	0.835443	4	0.865463
	5	102	371	0.784355	3	0.746774
	5	128	291	0.694511	3	0.746774
	5	116	336	0.743363	3	0.746774
	5	140	352	0.715447	3	0.746774
	5	148	334	0.692946	3	0.746774
	5	147	311	0.679039	2	0.60541
	5	188	349	0.649907	2	0.60541
	5	180	241	0.572447	2	0.60541
	5	113	326	0.742597	3	0.746774
	5	113	345	0.753275	3	0.746774
	5	92	341	0.787529	3	0.746774
	5	102	380	0.788382	3	0.746774
	5	90	373	0.805616	3	0.746774
	5	124	297	0.705463	3	0.746774
	5	192	228	0.542857	2	0.60541
	5	196	235	0.545244	2	0.60541
	5	146	236	0.617801	2	0.60541
	5	143	347	0.708163	3	0.746774
	5	106	382	0.782787	3	0.746774
	5	74	421	0.850505	4	0.865463
	5	47	426	0.900634	4	0.865463
	5	1077	0.245	0.000227432	1	0.026537
	5	1008	29	0.0279653	1	0.026537
	5	1008	35	0.033557	1	0.026537
	5	1020	32	0.0304183	1	0.026537
	5	1021	50	0.0466853	1	0.026537
	5	1027	24	0.0228354	1	0.026537
	5	1032	15	0.0143266	1	0.026537
	5	1049	28	0.0259981	1	0.026537
	5	1033	18	0.0171265	1	0.026537
	5	1034	24	0.0226843	1	0.026537
	5	1020	12	0.0116279	1	0.026537
	5	1016	31	0.0296084	1	0.026537
	5	1055	37	0.0338828	1	0.026537
	5	1048	33	0.0305273	1	0.026537
	5	1043	39	0.0360444	1	0.026537
	5	1058	42	0.0381818	1	0.026537
	5	1051	34	0.0313364	1	0.026537
	5	1026	27	0.025641	1	0.026537
	5	1054	20	0.018622	1	0.026537
	5	1057	45	0.0408348	1	0.026537
	5	1048	26	0.0242086	1	0.026537
	5	1035	17	0.0161597	1	0.026537
	5	1028	9	0.00867888	1	0.026537
	5	1045	47	0.0430403	1	0.026537
	5	1032	20	0.0190114	1	0.026537
	5	1018	24	0.0230326	1	0.026537
	5	1020	24	0.0229885	1	0.026537
	5	1002	33	0.0318841	1	0.026537
	5	1017	18	0.0173913	1	0.026537
	5	1012	15	0.0146056	1	0.026537
	5	1000	37	0.0356798	1	0.026537
	5	1016	37	0.0351377	1	0.026537
	5	1026	18	0.0172414	1	0.026537
	5	1025	31	0.0293561	1	0.026537
	5	1024	21	0.0200957	1	0.026537
	5	1040	38	0.0352505	1	0.026537
	5	1032	27	0.0254958	1	0.026537
	5	1011	15	0.0146199	1	0.026537
	5	1038	16	0.0151803	1	0.026537
	5	1012	20	0.0193798	1	0.026537
	5	1008	22	0.0213592	1	0.026537
	5	1027	17	0.0162835	1	0.026537
	5	1021	12	0.0116167	1	0.026537
	5	1029	32	0.0301602	1	0.026537
	5	994	26	0.0254902	1	0.026537
	5	1020	-4	-0.00393701	1	0.026537
	5	1025	29	0.0275142	1	0.026537
	5	1011	26	0.0250723	1	0.026537
	5	1034	25	0.0236072	1	0.026537
	5	1025	24	0.0228789	1	0.026537
	5	1055	1	0.00094697	1	0.026537
	5	999	34	0.0329138	1	0.026537
	5	1027	30	0.0283822	1	0.026537
	5	1041	24	0.0225352	1	0.026537
	5	1005	38	0.0364334	1	0.026537
	5	1016	23	0.0221367	1	0.026537
	5	1024	31	0.0293839	1	0.026537
	5	1060	30	0.0275229	1	0.026537
	5	1036	17	0.0161443	1	0.026537
	5	1037	31	0.0290262	1	0.026537
	5	1008	33	0.0317003	1	0.026537
	5	1001	22	0.0215054	1	0.026537
	5	1018	23	0.0220941	1	0.026537
	5	1012	24	0.023166	1	0.026537
	5	1027	34	0.0320452	1	0.026537
	5	1016	24	0.0230769	1	0.026537
	5	997	15	0.0148221	1	0.026537
	5	1033	39	0.0363806	1	0.026537
	5	1024	38	0.0357815	1	0.026537
	5	1019	25	0.0239464	1	0.026537
	5	1030	20	0.0190476	1	0.026537
	5	1021	28	0.0266921	1	0.026537
	5	1021	34	0.0322275	1	0.026537
	5	1022	32	0.0303605	1	0.026537
	5	1016	38	0.0360531	1	0.026537
	5	1022	24	0.0229446	1	0.026537
	5	1023	17	0.0163462	1	0.026537
	5	1003	17	0.0166667	1	0.026537
	5	1003	10	0.00987167	1	0.026537
	5	1008	5	0.00493583	1	0.026537
	5	1038	34	0.0317164	1	0.026537
	5	1027	31	0.0293006	1	0.026537
	5	1036	14	0.0133333	1	0.026537
	5	1055	20	0.0186047	1	0.026537
	5	1016	38	0.0360531	1	0.026537
	5	1036	43	0.0398517	1	0.026537
	5	1026	28	0.0265655	1	0.026537
	5	999	34	0.0329138	1	0.026537
	5	1004	27	0.0261882	1	0.026537
	5	1033	29	0.027307	1	0.026537
	5	1007	11	0.0108055	1	0.026537
	5	1006	30	0.0289575	1	0.026537
	5	1014	42	0.0397727	1	0.026537
	5	1035	35	0.0327103	1	0.026537
	5	1054	25	0.0231696	1	0.026537
	5	1017	22	0.0211742	1	0.026537
	6	110	423	0.793621	3	0.757013
	6	101	293	0.743655	3	0.757013
	6	132	313	0.703371	3	0.757013
	6	92	316	0.77451	3	0.757013
	6	148	322	0.685106	3	0.757013
	6	69	426	0.860606	4	0.85584
	6	77	454	0.854991	4	0.85584
	6	83	359	0.812217	4	0.85584
	6	151	301	0.665929	3	0.757013
	6	102	283	0.735065	3	0.757013
	6	80	384	0.827586	4	0.85584
	6	83	396	0.826722	4	0.85584
	6	66	410	0.861345	4	0.85584
	6	107	367	0.774262	4	0.85584
	6	54	396	0.88	4	0.85584
	6	95	408	0.811133	4	0.85584
	6	96	383	0.799582	4	0.85584
	6	69	433	0.86255	4	0.85584
	6	80	421	0.840319	4	0.85584
	6	96	423	0.815029	4	0.85584
	6	72	372	0.837838	4	0.85584
	6	116	343	0.747277	3	0.757013
	6	94	292	0.756477	3	0.757013
	6	129	296	0.696471	3	0.757013
	6	149	315	0.678879	2	0.608255
	6	136	246	0.643979	2	0.608255
	6	125	244	0.661247	2	0.608255
	6	148	318	0.682403	2	0.608255
	6	162	276	0.630137	2	0.608255
	6	133	234	0.637602	2	0.608255
	6	75	350	0.823529	4	0.85584
	6	71	535	0.882838	4	0.85584
	6	69	453	0.867816	4	0.85584
	6	74	402	0.844538	4	0.85584
	6	94	391	0.806186	4	0.85584
	6	82	437	0.842004	4	0.85584
	6	92	499	0.844332	4	0.85584
	6	82	519	0.863561	4	0.85584
	6	110	426	0.794776	4	0.85584
	6	75	384	0.836601	4	0.85584
	6	55	382	0.874142	4	0.85584
	6	59	420	0.876827	4	0.85584
	6	96	464	0.828571	4	0.85584
	6	112	410	0.785441	3	0.757013
	6	93	420	0.818713	3	0.757013
	6	174	299	0.632135	2	0.608255
	6	165	322	0.661191	2	0.608255
	6	106	452	0.810036	3	0.757013
	6	133	387	0.744231	3	0.757013
	6	112	306	0.732057	3	0.757013
	6	151	271	0.64218	2	0.608255
	6	156	303	0.660131	2	0.608255
	6	164	291	0.63956	2	0.608255
	6	189	317	0.626482	2	0.608255
	6	155	344	0.689379	2	0.608255
	6	201	318	0.612717	2	0.608255
	6	177	269	0.603139	2	0.608255
	6	205	258	0.557235	2	0.608255
	6	157	258	0.621687	2	0.608255
	6	185	265	0.588889	2	0.608255
	6	185	227	0.550971	2	0.608255
	6	240	277	0.535783	2	0.608255
	6	159	257	0.617788	2	0.608255
	6	164	286	0.635556	2	0.608255
	6	141	298	0.678815	2	0.608255
	6	143	356	0.713427	2	0.608255
	6	190	268	0.585153	2	0.608255
	6	185	277	0.599567	2	0.608255
	6	186	231	0.553957	2	0.608255
	6	212	276	0.565574	2	0.608255
	6	194	211	0.520988	2	0.608255
	6	107	349	0.765351	3	0.757013
	6	211	238	0.530067	2	0.608255
	6	98	415	0.808967	3	0.757013
	6	99	403	0.802789	3	0.757013
	6	105	369	0.778481	3	0.757013
	6	123	321	0.722973	3	0.757013
	6	158	320	0.669456	2	0.608255
	6	141	274	0.660241	2	0.608255
	6	214	240	0.528634	2	0.608255
	6	156	243	0.609023	2	0.608255
	6	191	267	0.582969	2	0.608255
	6	96	100	0.510204	2	0.608255
	6	146	322	0.688034	3	0.757013
	6	91	344	0.790805	3	0.757013
	6	38	446	0.921488	4	0.85584
	6	54	418	0.885593	4	0.85584
	6	64	401	0.862366	4	0.85584
	6	70	368	0.840183	4	0.85584
	6	100	424	0.80916	4	0.85584
	6	56	396	0.876106	4	0.85584
	6	66	409	0.861053	4	0.85584
	6	81	321	0.798507	3	0.757013
	6	117	306	0.723404	3	0.757013
	6	167	273	0.620455	2	0.608255
	6	110	324	0.746544	3	0.757013
	6	80	367	0.821029	3	0.757013
	6	122	328	0.728889	3	0.757013
	6	97	345	0.780543	3	0.757013
	6	114	352	0.755365	3	0.757013
	6	41	441	0.914938	4	0.85584
	6	32	382	0.922705	4	0.85584
	6	53	427	0.889583	4	0.85584
	6	67	456	0.871893	4	0.85584
	6	59	399	0.871179	4	0.85584
	6	72	368	0.836364	4	0.85584
	6	68	413	0.858628	4	0.85584
	6	94	364	0.79476	3	0.757013
	6	113	300	0.726392	3	0.757013
	6	133	253	0.65544	2	0.608255
	6	125	256	0.671916	2	0.608255
	6	172	258	0.6	2	0.608255
	6	189	244	0.56351	2	0.608255
	6	201	256	0.560175	2	0.608255
	6	158	242	0.605	2	0.608255
	6	151	252	0.62531	2	0.608255
	6	175	212	0.547804	2	0.608255
	6	161	265	0.622066	2	0.608255
	6	177	229	0.564039	2	0.608255
	6	178	267	0.6	2	0.608255
	6	136	253	0.650386	2	0.608255
	6	136	267	0.662531	2	0.608255
	6	137	258	0.653165	2	0.608255
	6	168	188	0.52809	2	0.608255
	6	130	269	0.674185	2	0.608255
	6	118	248	0.677596	2	0.608255
	6	170	260	0.604651	2	0.608255
	6	141	257	0.645729	2	0.608255
	6	173	262	0.602299	2	0.608255
	6	217	177	0.449239	2	0.608255
	6	90	363	0.801324	3	0.757013
	6	116	242	0.675978	3	0.757013
	6	110	324	0.746544	3	0.757013
	6	129	296	0.696471	3	0.757013
	6	124	286	0.697561	3	0.757013
	6	241	156	0.392947	2	0.608255
	6	139	255	0.647208	2	0.608255
	6	159	218	0.578249	2	0.608255
	6	168	249	0.597122	2	0.608255
	6	139	273	0.662621	2	0.608255
	6	195	234	0.545455	2	0.608255
	6	178	261	0.594533	2	0.608255
	6	148	236	0.614583	2	0.608255
	6	100	358	0.781659	3	0.757013
	6	96	363	0.79085	3	0.757013
	6	117	279	0.704545	3	0.757013
	6	148	211	0.587744	2	0.608255
	6	102	368	0.782979	3	0.757013
	6	80	343	0.810875	3	0.757013
	6	88	358	0.802691	3	0.757013
	6	121	359	0.747917	3	0.757013
	6	121	342	0.738661	3	0.757013
	6	81	336	0.805755	3	0.757013
	6	110	326	0.747706	3	0.757013
	6	93	387	0.80625	3	0.757013
	6	110	368	0.769874	3	0.757013
	6	95	356	0.789357	3	0.757013
	6	108	348	0.763158	3	0.757013
	6	85	356	0.807256	3	0.757013
	6	115	367	0.761411	3	0.757013
	6	192	243	0.558621	2	0.608255
	6	143	234	0.62069	2	0.608255
	6	147	214	0.592798	2	0.608255
	6	129	245	0.65508	2	0.608255
	6	185	218	0.540943	2	0.608255
	6	156	211	0.574932	2	0.608255
	6	189	209	0.525126	2	0.608255
	6	138	290	0.67757	2	0.608255
	6	166	318	0.657025	2	0.608255
	6	150	245	0.620253	2	0.608255
	6	193	237	0.551163	2	0.608255
	6	145	237	0.620419	2	0.608255
	6	177	211	0.543814	2	0.608255
	6	177	215	0.548469	2	0.608255
	6	176	208	0.541667	2	0.608255
	6	168	224	0.571429	2	0.608255
	6	123	284	0.697789	2	0.608255
	6	165	338	0.671968	2	0.608255
	6	77	344	0.817102	3	0.757013
	6	65	352	0.844125	3	0.757013
	6	90	329	0.785203	3	0.757013
	6	119	329	0.734375	3	0.757013
	6	106	313	0.747017	3	0.757013
	6	50	363	0.878935	4	0.85584
	6	44	438	0.908714	4	0.85584
	6	38	375	0.90799	4	0.85584
	6	43	383	0.899061	4	0.85584
	6	39	437	0.918067	4	0.85584
	6	89	393	0.815353	4	0.85584
	6	71	435	0.859684	4	0.85584
	6	34	398	0.921296	4	0.85584
	6	61	376	0.860412	4	0.85584
	6	87	327	0.789855	4	0.85584
	6	35	414	0.922049	4	0.85584
	6	78	419	0.843058	4	0.85584
	6	38	443	0.920998	4	0.85584
	6	60	403	0.87041	4	0.85584
	6	81	359	0.815909	4	0.85584
	6	109	304	0.736077	3	0.757013
	6	108	386	0.781377	3	0.757013
	6	82	376	0.820961	3	0.757013
	6	137	307	0.691441	3	0.757013
	6	98	319	0.764988	3	0.757013
	6	115	280	0.708861	3	0.757013
	6	113	273	0.707254	3	0.757013
	6	135	227	0.627072	2	0.608255
	6	151	245	0.618687	2	0.608255
	6	139	262	0.653367	2	0.608255
	6	190	242	0.560185	2	0.608255
	6	158	229	0.591731	2	0.608255
	6	170	242	0.587379	2	0.608255
	6	164	310	0.654008	2	0.608255
	6	100	252	0.715909	2	0.608255
	6	1097	0.184	0.000167702	1	0.0198174
	6	1044	11	0.0104265	1	0.0198174
	6	1020	31	0.0294957	1	0.0198174
	6	1047	21	0.0196629	1	0.0198174
	6	1051	30	0.0277521	1	0.0198174
	6	1026	25	0.0237869	1	0.0198174
	6	1032	3	0.00289855	1	0.0198174
	6	1037	9	0.00860421	1	0.0198174
	6	1028	32	0.0301887	1	0.0198174
	6	1028	28	0.0265152	1	0.0198174
	6	1036	28	0.0263158	1	0.0198174
	6	1040	29	0.0271282	1	0.0198174
	6	1018	9	0.00876339	1	0.0198174
	6	1032	21	0.019943	1	0.0198174
	6	1037	25	0.0235405	1	0.0198174
	6	1044	31	0.0288372	1	0.0198174
	6	1035	9	0.00862069	1	0.0198174
	6	1036	31	0.0290534	1	0.0198174
	6	1034	13	0.0124164	1	0.0198174
	6	1050	26	0.0241636	1	0.0198174
	6	1038	17	0.0161137	1	0.0198174
	6	1040	15	0.014218	1	0.0198174
	6	1022	7	0.00680272	1	0.0198174
	6	1035	32	0.0299906	1	0.0198174
	6	1020	39	0.0368272	1	0.0198174
	6	1053	18	0.0168067	1	0.0198174
	6	1031	27	0.0255198	1	0.0198174
	6	1030	40	0.0373832	1	0.0198174
	6	1016	33	0.0314585	1	0.0198174
	6	1046	14	0.0132075	1	0.0198174
	6	1030	8	0.00770713	1	0.0198174
	6	1030	25	0.0236967	1	0.0198174
	6	1036	26	0.0244821	1	0.0198174
	6	1042	2	0.00191571	1	0.0198174
	6	1034	23	0.0217597	1	0.0198174
	6	1046	6	0.00570342	1	0.0198174
	6	1032	25	0.0236518	1	0.0198174
	6	1036	22	0.020794	1	0.0198174
	6	1042	18	0.0169811	1	0.0198174
	6	1011	21	0.0203488	1	0.0198174
	6	1028	18	0.0172084	1	0.0198174
	6	1056	36	0.032967	1	0.0198174
	6	1039	12	0.0114177	1	0.0198174
	6	1056	25	0.0231267	1	0.0198174
	6	1030	8	0.00770713	1	0.0198174
	6	1046	18	0.0169173	1	0.0198174
	6	1027	29	0.0274621	1	0.0198174
	6	1032	20	0.0190114	1	0.0198174
	6	1034	11	0.0105263	1	0.0198174
	6	1015	30	0.0287081	1	0.0198174
	6	1017	26	0.0249281	1	0.0198174
	6	1032	27	0.0254958	1	0.0198174
	6	1036	15	0.0142721	1	0.0198174
	6	1043	22	0.0206573	1	0.0198174
	6	1027	36	0.0338664	1	0.0198174
	6	1024	28	0.026616	1	0.0198174
	6	1021	12	0.0116167	1	0.0198174
	6	1022	4	0.00389864	1	0.0198174
	6	1046	13	0.0122757	1	0.0198174
	6	1027	29	0.0274621	1	0.0198174
	6	1040	22	0.0207156	1	0.0198174
	6	1039	19	0.0179584	1	0.0198174
	6	1030	14	0.01341	1	0.0198174
	6	1051	28	0.02595	1	0.0198174
	6	1051	15	0.0140713	1	0.0198174
	6	1042	39	0.0360777	1	0.0198174
	6	1042	28	0.0261682	1	0.0198174
	6	1032	29	0.0273327	1	0.0198174
	6	1024	12	0.011583	1	0.0198174
	6	1042	32	0.0297952	1	0.0198174
	6	1012	22	0.0212766	1	0.0198174
	6	1041	20	0.0188501	1	0.0198174
	6	1019	21	0.0201923	1	0.0198174
	6	1013	8	0.00783546	1	0.0198174
	6	1027	30	0.0283822	1	0.0198174
	6	1031	24	0.0227488	1	0.0198174
	6	1040	9	0.0085796	1	0.0198174
	6	1059	31	0.0284404	1	0.0198174
	6	1037	34	0.031746	1	0.0198174
	6	1035	24	0.0226629	1	0.0198174
	6	1042	5	0.00477555	1	0.0198174
	6	1021	53	0.0493482	1	0.0198174
	6	1030	19	0.0181125	1	0.0198174
	6	1043	38	0.0351526	1	0.0198174
	6	1033	15	0.014313	1	0.0198174
	6	1026	26	0.0247148	1	0.0198174
	6	1031	12	0.0115053	1	0.0198174
	6	1025	28	0.0265907	1	0.0198174
	6	1047	12	0.0113314	1	0.0198174
	6	1029	26	0.0246446	1	0.0198174
	6	1042	26	0.0243446	1	0.0198174
	6	1031	3	0.00290135	1	0.0198174
	6	1037	20	0.0189215	1	0.0198174
	6	1038	19	0.0179754	1	0.0198174
	6	1050	15	0.0140845	1	0.0198174
	6	1023	18	0.0172911	1	0.0198174
	6	1039	19	0.0179584	1	0.0198174
	6	1050	25	0.0232558	1	0.0198174
	6	1049	16	0.0150235	1	0.0198174
	6	1027	25	0.0237643	1	0.0198174
	6	1042	8	0.00761905	1	0.0198174
	6	1044	13	0.012299	1	0.0198174
	6	1015	7	0.00684932	1	0.0198174
	6	1029	11	0.0105769	1	0.0198174
	6	1025	18	0.0172579	1	0.0198174
	6	1058	30	0.0275735	1	0.0198174
	6	1035	22	0.0208136	1	0.0198174
	6	1024	22	0.0210325	1	0.0198174
	6	1022	26	0.0248092	1	0.0198174
	6	1019	29	0.0276718	1	0.0198174
	6	1059	17	0.0157993	1	0.0198174
	6	1034	17	0.0161751	1	0.0198174
	6	1032	27	0.0254958	1	0.0198174
	6	1021	2	0.00195503	1	0.0198174
	6	1052	31	0.0286242	1	0.0198174
	6	1072	32	0.0289855	1	0.0198174
	6	1042	25	0.0234302	1	0.0198174
	6	1035	19	0.0180266	1	0.0198174
	6	1014	16	0.015534	1	0.0198174
	6	1039	28	0.0262418	1	0.0198174
	6	1031	31	0.0291902	1	0.0198174
	6	1033	34	0.031865	1	0.0198174
	6	1036	12	0.0114504	1	0.0198174
	6	1048	47	0.0429224	1	0.0198174
	6	1016	23	0.0221367	1	0.0198174
	6	1040	29	0.0271282	1	0.0198174
	6	1021	18	0.0173243	1	0.0198174
	6	1017	25	0.0239923	1	0.0198174
	6	1050	32	0.0295749	1	0.0198174
	6	1031	35	0.032833	1	0.0198174
	6	1038	23	0.0216777	1	0.0198174
	6	1042	19	0.0179076	1	0.0198174
	6	1029	29	0.0274102	1	0.0198174
	6	1033	8	0.00768492	1	0.0198174
	6	1025	27	0.0256654	1	0.0198174
	6	1037	25	0.0235405	1	0.0198174
	6	1031	32	0.0301035	1	0.0198174
	6	1050	13	0.0122295	1	0.0198174
	6	1056	25	0.0231267	1	0.0198174
	6	1030	24	0.0227704	1	0.0198174
	6	1038	26	0.0244361	1	0.0198174
	6	1049	9	0.00850662	1	0.0198174
	6	1038	24	0.0225989	1	0.0198174
	6	1011	13	0.0126953	1	0.0198174
	6	1017	30	0.0286533	1	0.0198174
	6	1020	0	2.17691e-19	1	0.0198174
	6	1038	32	0.0299065	1	0.0198174
	6	1048	21	0.0196445	1	0.0198174
	6	1041	6	0.00573066	1	0.0198174
	6	1030	12	0.0115163	1	0.0198174
	6	1028	12	0.0115385	1	0.0198174
	6	1030	19	0.0181125	1	0.0198174
	6	1033	24	0.0227058	1	0.0198174
	6	1016	23	0.0221367	1	0.0198174
	6	1033	26	0.0245515	1	0.0198174
	6	1019	15	0.0145068	1	0.0198174
	6	1032	19	0.018078	1	0.0198174
	6	1056	21	0.0194986	1	0.0198174
	6	1019	7	0.00682261	1	0.0198174
	6	1036	25	0.0235627	1	0.0198174
	6	1021	21	0.0201536	1	0.0198174
	6	1026	34	0.0320755	1	0.0198174
	6	1037	12	0.0114395	1	0.0198174
	6	1012	0	2.19412e-19	1	0.0198174
	6	1035	21	0.0198864	1	0.0198174
	6	1045	5	0.0047619	1	0.0198174
	6	1028	14	0.0134357	1	0.0198174
	6	1058	15	0.0139795	1	0.0198174
	6	1016	37	0.0351377	1	0.0198174
	6	1030	35	0.0328639	1	0.0198174
	6	1050	21	0.0196078	1	0.0198174
	6	1006	41	0.0391595	1	0.0198174
	6	1015	13	0.0126459	1	0.0198174
	6	1025	20	0.0191388	1	0.0198174
	6	1029	32	0.0301602	1	0.0198174
	6	1019	9	0.00875486	1	0.0198174
	6	1030	15	0.0143541	1	0.0198174
	6	1016	14	0.0135922	1	0.0198174
	6	1041	17	0.0160681	1	0.0198174
	6	1038	22	0.0207547	1	0.0198174
	6	1018	17	0.0164251	1	0.0198174
	6	1047	33	0.0305556	1	0.0198174
	6	1026	2	0.00194553	1	0.0198174
	6	1036	28	0.0263158	1	0.0198174
	6	1059	19	0.0176252	1	0.0198174
	6	1043	19	0.0178908	1	0.0198174
	6	1030	14	0.01341	1	0.0198174
	6	1021	10	0.00969932	1	0.0198174
	6	1048	15	0.014111	1	0.0198174
	6	1021	4	0.00390244	1	0.0198174
	6	1033	17	0.0161905	1	0.0198174
	6	1028	19	0.0181471	1	0.0198174
	6	1033	22	0.0208531	1	0.0198174
	6	1026	34	0.0320755	1	0.0198174
	6	1032	16	0.0152672	1	0.0198174
	6	1047	8	0.00758294	1	0.0198174
	6	1034	11	0.0105263	1	0.0198174
	6	1046	11	0.0104068	1	0.0198174
	6	1018	19	0.0183221	1	0.0198174
	6	1007	14	0.013712	1	0.0198174
	6	1062	27	0.0247934	1	0.0198174
	6	1025	35	0.0330189	1	0.0198174
	6	1052	18	0.0168224	1	0.0198174
	6	1015	18	0.017425	1	0.0198174
	6	1038	25	0.0235183	1	0.0198174
	6	1036	18	0.0170778	1	0.0198174
	6	1038	18	0.0170455	1	0.0198174
	6	1035	36	0.0336134	1	0.0198174
	6	1045	19	0.0178571	1	0.0198174
	6	1039	28	0.0262418	1	0.0198174
	6	1016	20	0.019305	1	0.0198174
	6	1024	35	0.03305	1	0.0198174
	6	1028	19	0.0181471	1	0.0198174
	6	1028	14	0.0134357	1	0.0198174
	6	1024	21	0.0200957	1	0.0198174
	6	1027	11	0.0105973	1	0.0198174
	6	1046	27	0.0251631	1	0.0198174
	6	1025	24	0.0228789	1	0.0198174
	6	1025	30	0.028436	1	0.0198174
	6	1029	20	0.0190658	1	0.0198174
	6	1019	22	0.0211335	1	0.0198174
	6	1051	23	0.0214153	1	0.0198174
	6	1039	23	0.0216572	1	0.0198174
	6	1023	12	0.0115942	1	0.0198174
	6	1030	34	0.0319549	1	0.0198174
	6	1005	15	0.0147059	1	0.0198174
	6	1025	13	0.0125241	1	0.0198174
	6	1018	27	0.0258373	1	0.0198174
	6	1044	23	0.0215558	1	0.0198174
	6	1045	30	0.027907	1	0.0198174
	6	1037	20	0.0189215	1	0.0198174
	6	1023	11	0.0106383	1	0.0198174
	6	1030	17	0.0162369	1	0.0198174
	6	1032	16	0.0152672	1	0.0198174
	6	1024	13	0.0125362	1	0.0198174
	6	1052	7	0.00661001	1	0.0198174
	6	1043	18	0.0169651	1	0.0198174
	6	1052	10	0.0094162	1	0.0198174
	6	1008	29	0.0279653	1	0.0198174
	6	1023	31	0.0294118	1	0.0198174
	6	1034	15	0.0142993	1	0.0198174
	6	1026	32	0.0302457	1	0.0198174
	6	1028	17	0.0162679	1	0.0198174
	6	1021	26	0.0248329	1	0.0198174
	6	1031	13	0.0124521	1	0.0198174
	6	1014	20	0.0193424	1	0.0198174
	6	1029	10	0.00962464	1	0.0198174
	6	1026	-4	-0.00391389	1	0.0198174
	6	1049	17	0.0159475	1	0.0198174
	6	1022	17	0.0163619	1	0.0198174
	6	1014	30	0.0287356	1	0.0198174
	6	1015	24	0.0230991	1	0.0198174
	6	1030	22	0.0209125	1	0.0198174
	6	1041	18	0.0169972	1	0.0198174
	6	1020	24	0.0229885	1	0.0198174
	6	1025	6	0.00581959	1	0.0198174
	6	1020	20	0.0192308	1	0.0198174
	6	1037	7	0.00670498	1	0.0198174
	6	1013	8	0.00783546	1	0.0198174
	6	1031	5	0.00482625	1	0.0198174
	6	1021	10	0.00969932	1	0.0198174
	6	1020	3	0.00293255	1	0.0198174
	6	1031	34	0.0319249	1	0.0198174
	6	1031	38	0.0355472	1	0.0198174
	6	1018	23	0.0220941	1	0.0198174
	6	1025	12	0.0115718	1	0.0198174
	6	1035	37	0.0345149	1	0.0198174
	6	1008	14	0.0136986	1	0.0198174
	6	1029	24	0.022792	1	0.0198174
	6	1024	16	0.0153846	1	0.0198174
	6	1033	25	0.0236295	1	0.0198174
	6	1034	8	0.00767754	1	0.0198174
	6	1015	29	0.0277778	1	0.0198174
	6	1038	28	0.0262664	1	0.0198174
	6	1035	16	0.0152236	1	0.0198174
	6	1032	25	0.0236518	1	0.0198174
	6	1045	24	0.0224509	1	0.0198174
	6	1047	33	0.0305556	1	0.0198174
	6	1034	19	0.0180437	1	0.0198174
	6	1030	20	0.0190476	1	0.0198174
	6	1032	27	0.0254958	1	0.0198174
	6	1031	11	0.0105566	1	0.0198174
	6	1032	16	0.0152672	1	0.0198174
	6	1036	28	0.0263158	1	0.0198174
	6	1036	32	0.0299625	1	0.0198174
	6	1033	13	0.0124283	1	0.0198174
	6	1024	20	0.0191571	1	0.0198174
	6	1048	42	0.0385321	1	0.0198174
	6	1018	14	0.0135659	1	0.0198174
	6	1033	27	0.0254717	1	0.0198174
	6	1034	19	0.0180437	1	0.0198174
	6	1021	19	0.0182692	1	0.0198174
	6	1025	26	0.0247383	1	0.0198174
	6	1026	36	0.0338983	1	0.0198174
	6	1027	50	0.0464253	1	0.0198174
	6	1032	12	0.0114943	1	0.0198174
	6	1029	17	0.0162524	1	0.0198174
	6	1031	41	0.0382463	1	0.0198174
	6	1038	20	0.0189036	1	0.0198174
	6	1039	37	0.0343866	1	0.0198174
	6	1007	21	0.020428	1	0.0198174
	6	1033	20	0.0189934	1	0.0198174
	6	1024	13	0.0125362	1	0.0198174
	6	1031	35	0.032833	1	0.0198174
	6	1038	11	0.0104862	1	0.0198174
	6	1031	30	0.0282752	1	0.0198174
	6	1028	18	0.0172084	1	0.0198174
	6	1023	19	0.0182342	1	0.0198174
	6	1034	45	0.0417053	1	0.0198174
	8	1064	19	0.0175439	1	0.0195304
	8	1068	17	0.0156682	1	0.0195304
	8	1076	20	0.0182482	1	0.0195304
	8	1109	34	0.0297463	1	0.0195304
	8	1080	40	0.0357143	1	0.0195304
	8	1072	15	0.0137994	1	0.0195304
	8	1059	16	0.0148837	1	0.0195304
	8	1065	36	0.0326975	1	0.0195304
	8	1084	19	0.0172257	1	0.0195304
	8	1065	27	0.0247253	1	0.0195304
	8	1068	13	0.0120259	1	0.0195304
	8	1070	13	0.0120037	1	0.0195304
	8	1059	26	0.0239631	1	0.0195304
	8	1077	12	0.0110193	1	0.0195304
	8	1067	24	0.0219982	1	0.0195304
	8	1062	16	0.0148423	1	0.0195304
	8	1068	22	0.0201835	1	0.0195304
	8	1067	17	0.0156827	1	0.0195304
	8	1085	22	0.0198735	1	0.0195304
	8	1077	30	0.0271003	1	0.0195304
	8	1072	17	0.0156107	1	0.0195304
	8	1089	25	0.0224417	1	0.0195304
	8	1058	10	0.0093633	1	0.0195304
	8	1097	24	0.0214095	1	0.0195304
	8	1091	27	0.0241503	1	0.0195304
	8	1071	29	0.0263636	1	0.0195304
	8	1065	16	0.0148011	1	0.0195304
	8	1068	7	0.00651163	1	0.0195304
	8	1082	22	0.0199275	1	0.0195304
	8	1075	9	0.00830258	1	0.0195304
	8	1075	18	0.0164684	1	0.0195304
	8	1087	25	0.022482	1	0.0195304
	8	1069	18	0.0165593	1	0.0195304
	8	1097	5	0.00453721	1	0.0195304
	8	1078	16	0.0146252	1	0.0195304
	8	1067	27	0.0246801	1	0.0195304
	8	1051	12	0.0112888	1	0.0195304
	8	1067	11	0.0102041	1	0.0195304
	8	1065	16	0.0148011	1	0.0195304
	8	1078	14	0.0128205	1	0.0195304
	8	1061	28	0.0257117	1	0.0195304
	8	1070	21	0.0192484	1	0.0195304
	8	1075	21	0.0191606	1	0.0195304
	8	1077	32	0.0288548	1	0.0195304
	8	1072	14	0.0128913	1	0.0195304
	8	1079	21	0.0190909	1	0.0195304
	8	1087	14	0.0127157	1	0.0195304
	8	1098	38	0.0334507	1	0.0195304
	8	1066	30	0.0273723	1	0.0195304
	8	1083	22	0.0199095	1	0.0195304
	8	1086	33	0.0294906	1	0.0195304
	8	1075	52	0.0461402	1	0.0195304
	8	1061	15	0.0139405	1	0.0195304
	8	1069	21	0.0192661	1	0.0195304
	8	1079	23	0.0208711	1	0.0195304
	8	1088	38	0.0337478	1	0.0195304
	8	1063	27	0.0247706	1	0.0195304
	8	1084	9	0.00823422	1	0.0195304
	8	1079	25	0.0226449	1	0.0195304
	8	1069	20	0.0183655	1	0.0195304
	8	1075	17	0.0155678	1	0.0195304
	8	1061	28	0.0257117	1	0.0195304
	8	1052	23	0.0213953	1	0.0195304
	8	1059	24	0.0221607	1	0.0195304
	8	1092	18	0.0162162	1	0.0195304
	8	1070	30	0.0272727	1	0.0195304
	8	1070	27	0.0246126	1	0.0195304
	8	1087	23	0.0207207	1	0.0195304
	8	1062	18	0.0166667	1	0.0195304
	8	1089	10	0.00909918	1	0.0195304
	8	1065	30	0.0273973	1	0.0195304
	8	1092	32	0.0284698	1	0.0195304
	8	1084	40	0.0355872	1	0.0195304
	8	1064	26	0.0238532	1	0.0195304
	8	1094	26	0.0232143	1	0.0195304
	8	1072	20	0.018315	1	0.0195304
	8	1104	23	0.0204082	1	0.0195304
	8	1110	17	0.0150843	1	0.0195304
	8	1079	37	0.0331541	1	0.0195304
	8	1112	12	0.0106762	1	0.0195304
	8	1064	18	0.0166359	1	0.0195304
	8	1092	13	0.0117647	1	0.0195304
	8	1097	19	0.0170251	1	0.0195304
	8	1074	30	0.0271739	1	0.0195304
	8	1083	29	0.0260791	1	0.0195304
	8	1083	25	0.0225632	1	0.0195304
	8	1069	28	0.0255242	1	0.0195304
	8	1086	37	0.0329475	1	0.0195304
	8	1081	19	0.0172727	1	0.0195304
	8	1096	18	0.016158	1	0.0195304
	8	1055	11	0.0103189	1	0.0195304
	8	1086	17	0.0154125	1	0.0195304
	8	1074	20	0.0182815	1	0.0195304
	8	1070	27	0.0246126	1	0.0195304
	8	1095	30	0.0266667	1	0.0195304
	8	1075	20	0.0182648	1	0.0195304
	8	1064	21	0.0193548	1	0.0195304
	8	1078	15	0.0137237	1	0.0195304
	8	1061	13	0.0121043	1	0.0195304
	8	1072	32	0.0289855	1	0.0195304
	8	1109	16	0.0142222	1	0.0195304
	8	1092	19	0.0171017	1	0.0195304
	8	1079	18	0.0164084	1	0.0195304
	8	1085	11	0.0100365	1	0.0195304
	8	1085	19	0.0172101	1	0.0195304
	8	1080	20	0.0181818	1	0.0195304
	8	1070	4	0.00372439	1	0.0195304
	8	1094	41	0.0361233	1	0.0195304
	8	1064	14	0.012987	1	0.0195304
	8	1067	28	0.0255708	1	0.0195304
	8	1087	17	0.0153986	1	0.0195304
	8	1090	40	0.0353982	1	0.0195304
	8	1061	16	0.0148561	1	0.0195304
	8	1067	30	0.0273473	1	0.0195304
	8	1084	31	0.0278027	1	0.0195304
	8	1066	31	0.0282589	1	0.0195304
	8	1076	17	0.0155535	1	0.0195304
	8	1075	13	0.0119485	1	0.0195304
	8	1062	25	0.0229991	1	0.0195304
	8	1061	11	0.0102612	1	0.0195304
	8	1064	21	0.0193548	1	0.0195304
	8	1071	19	0.0174312	1	0.0195304
	8	1072	19	0.0174152	1	0.0195304
	8	1055	33	0.0303309	1	0.0195304
	8	1078	17	0.0155251	1	0.0195304
	8	1104	27	0.0238727	1	0.0195304
	8	1087	26	0.0233603	1	0.0195304
	8	1069	32	0.0290645	1	0.0195304
	8	1091	18	0.0162308	1	0.0195304
	8	1086	24	0.0216216	1	0.0195304
	8	1082	16	0.0145719	1	0.0195304
	8	1066	37	0.0335449	1	0.0195304
	8	1076	23	0.0209281	1	0.0195304
	8	1117	26	0.0227472	1	0.0195304
	8	1079	37	0.0331541	1	0.0195304
	8	1087	22	0.0198377	1	0.0195304
	8	1059	30	0.0275482	1	0.0195304
	8	1073	24	0.0218778	1	0.0195304
	8	1064	33	0.030082	1	0.0195304
	8	1064	24	0.0220588	1	0.0195304
	8	1071	19	0.0174312	1	0.0195304
	8	1069	18	0.0165593	1	0.0195304
	8	1115	34	0.0295909	1	0.0195304
	8	1057	10	0.00937207	1	0.0195304
	8	1064	9	0.0083877	1	0.0195304
	8	1065	17	0.0157116	1	0.0195304
	8	1068	24	0.021978	1	0.0195304
	8	1081	18	0.0163785	1	0.0195304
	8	1076	32	0.0288809	1	0.0195304
	8	1080	35	0.0313901	1	0.0195304
	8	1082	20	0.0181488	1	0.0195304
	8	1067	24	0.0219982	1	0.0195304
	8	1069	36	0.0325792	1	0.0195304
	8	1074	7	0.00647549	1	0.0195304
	8	1059	24	0.0221607	1	0.0195304
	8	1054	20	0.018622	1	0.0195304
	8	1065	24	0.0220386	1	0.0195304
	8	1072	9	0.00832562	1	0.0195304
	8	1073	6	0.0055607	1	0.0195304
	8	1068	25	0.0228728	1	0.0195304
	8	1058	21	0.0194625	1	0.0195304
	8	1063	21	0.0193727	1	0.0195304
	8	1064	26	0.0238532	1	0.0195304
	8	1062	21	0.0193906	1	0.0195304
	8	1069	26	0.0237443	1	0.0195304
	8	1079	14	0.0128088	1	0.0195304
	8	1072	25	0.0227894	1	0.0195304
	8	1042	12	0.0113852	1	0.0195304
	8	1058	29	0.0266789	1	0.0195304
	8	1066	24	0.0220183	1	0.0195304
	8	1082	11	0.010064	1	0.0195304
	8	1062	18	0.0166667	1	0.0195304
	8	1090	16	0.0144665	1	0.0195304
	8	1085	12	0.0109389	1	0.0195304
	8	1059	14	0.0130475	1	0.0195304
	8	1060	20	0.0185185	1	0.0195304
	8	1071	7	0.00649351	1	0.0195304
	8	1089	28	0.0250671	1	0.0195304
	8	1057	10	0.00937207	1	0.0195304
	8	1068	17	0.0156682	1	0.0195304
	8	1070	22	0.0201465	1	0.0195304
	8	1073	5	0.00463822	1	0.0195304
	8	1097	0.029	2.6435e-05	1	0.0195304
	8	61	234	0.79322	3	0.785398
	8	53	342	0.865823	3	0.785398
	8	126	381	0.751479	3	0.785398
	8	54	377	0.87471	3	0.785398
	8	142	240	0.628272	2	0.640131
	8	115	255	0.689189	2	0.640131
	8	63	339	0.843284	3	0.785398
	8	140	217	0.607843	2	0.640131
	8	50	329	0.868074	3	0.785398
	8	125	343	0.732906	3	0.785398
	8	124	244	0.663043	2	0.640131
	8	135	294	0.685315	2	0.640131
	8	111	330	0.748299	3	0.785398
	8	55	326	0.855643	3	0.785398
	8	120	264	0.6875	2	0.640131
	8	130	235	0.643836	2	0.640131
	8	130	279	0.682152	2	0.640131
	8	142	287	0.668998	2	0.640131
	8	83	346	0.806527	3	0.785398
	8	80	323	0.801489	3	0.785398
	8	103	356	0.775599	3	0.785398
	8	82	384	0.824034	3	0.785398
	8	96	377	0.79704	3	0.785398
	8	90	321	0.781022	3	0.785398
	8	133	281	0.678744	2	0.640131
	8	137	278	0.66988	2	0.640131
	8	123	318	0.721088	3	0.785398
	8	69	358	0.838407	3	0.785398
	8	121	298	0.711217	2	0.640131
	8	137	248	0.644156	2	0.640131
	8	71	345	0.829327	3	0.785398
	8	135	271	0.667488	3	0.785398
	8	97	332	0.773893	3	0.785398
	8	53	342	0.865823	3	0.785398
	8	100	299	0.749373	3	0.785398
	8	103	319	0.755924	3	0.785398
	8	44	450	0.910931	4	0.883369
	8	49	461	0.903922	4	0.883369
	8	93	331	0.78066	3	0.785398
	8	80	294	0.786096	3	0.785398
	8	98	342	0.777273	3	0.785398
	8	96	349	0.78427	3	0.785398
	8	77	416	0.843813	3	0.785398
	8	91	394	0.812371	3	0.785398
	8	153	222	0.592	2	0.640131
	8	141	214	0.602817	2	0.640131
	8	88	351	0.799544	3	0.785398
	8	98	367	0.789247	3	0.785398
	8	145	275	0.654762	2	0.640131
	8	212	363	0.631304	2	0.640131
	8	282	443	0.611034	2	0.640131
	8	236	495	0.677155	2	0.640131
	8	48	387	0.889655	4	0.883369
	8	37	379	0.911058	4	0.883369
	8	30	433	0.935205	4	0.883369
	8	56	376	0.87037	4	0.883369
	8	95	339	0.781106	3	0.785398
	8	80	317	0.798489	3	0.785398
	8	93	328	0.779097	3	0.785398
	8	76	322	0.809045	3	0.785398
	8	91	348	0.792711	3	0.785398
	8	80	332	0.805825	3	0.785398
	8	79	324	0.80397	3	0.785398
	8	103	303	0.746305	3	0.785398
	8	99	427	0.811787	3	0.785398
	8	98	369	0.79015	3	0.785398
	8	129	351	0.73125	3	0.785398
	8	118	268	0.694301	2	0.640131
	8	145	232	0.615385	2	0.640131
	8	109	212	0.660436	2	0.640131
	8	147	232	0.612137	2	0.640131
	8	151	229	0.602632	2	0.640131
	8	166	272	0.621005	2	0.640131
	8	79	323	0.803483	3	0.785398
	8	94	302	0.762626	3	0.785398
	8	66	348	0.84058	3	0.785398
	8	44	359	0.890819	3	0.785398
	8	101	374	0.787368	3	0.785398
	8	71	347	0.830144	3	0.785398
	8	76	384	0.834783	3	0.785398
	8	65	406	0.861996	4	0.883369
	8	17	423	0.961364	4	0.883369
	8	72	354	0.830986	3	0.785398
	8	119	298	0.714628	3	0.785398
	8	46	333	0.878628	3	0.785398
	8	99	304	0.754342	3	0.785398
	8	58	264	0.819876	3	0.785398
	8	128	231	0.643454	2	0.640131
	8	139	220	0.612813	2	0.640131
	8	118	221	0.651917	2	0.640131
	8	183	214	0.539043	2	0.640131
	8	182	225	0.552826	2	0.640131
	8	163	232	0.587342	2	0.640131
	8	138	257	0.650633	2	0.640131
	8	141	228	0.617886	2	0.640131
	8	61	350	0.851582	4	0.883369
	8	52	357	0.872861	4	0.883369
	8	48	427	0.898947	4	0.883369
	8	32	437	0.93177	4	0.883369
	8	41	374	0.901205	4	0.883369
	8	53	400	0.883002	4	0.883369
	8	44	400	0.900901	4	0.883369
	8	67	406	0.858351	4	0.883369
	8	32	409	0.927438	4	0.883369
	8	28	448	0.941176	4	0.883369
	8	43	393	0.901376	4	0.883369
	8	85	283	0.769022	3	0.785398
	8	80	313	0.796438	3	0.785398
	8	65	370	0.850575	4	0.883369
	8	43	408	0.904656	4	0.883369
	8	68	309	0.819629	3	0.785398
	8	95	330	0.776471	3	0.785398
	8	106	346	0.765487	3	0.785398
	8	49	367	0.882212	3	0.785398
	8	105	360	0.774194	3	0.785398
	8	89	299	0.770619	3	0.785398
	8	67	356	0.841608	3	0.785398
	8	119	338	0.739606	3	0.785398
	8	116	331	0.740492	3	0.785398
	8	109	360	0.767591	3	0.785398
	8	113	314	0.735363	3	0.785398
	8	85	369	0.812775	3	0.785398
	8	59	427	0.878601	3	0.785398
	8	100	272	0.731183	3	0.785398
	8	141	225	0.614754	2	0.640131
	8	155	252	0.619165	2	0.640131
	8	131	273	0.675743	2	0.640131
	8	107	267	0.713904	3	0.785398
	8	73	314	0.81137	3	0.785398
	8	84	305	0.784062	3	0.785398
	8	74	289	0.796143	3	0.785398
	8	83	302	0.784416	3	0.785398
	8	84	304	0.783505	3	0.785398
	8	140	217	0.607843	2	0.640131
	8	151	215	0.587432	2	0.640131
	8	143	240	0.626632	2	0.640131
	8	138	262	0.655	2	0.640131
	8	117	285	0.708955	2	0.640131
	8	116	274	0.702564	2	0.640131
	8	141	253	0.642132	2	0.640131
	8	193	240	0.554273	2	0.640131
	8	125	256	0.671916	2	0.640131
	8	139	269	0.659314	2	0.640131
	8	107	292	0.73183	3	0.785398
	8	92	309	0.770574	3	0.785398
	8	72	301	0.806971	3	0.785398
	8	104	358	0.774892	3	0.785398
	8	91	305	0.770202	3	0.785398
	8	58	393	0.871397	4	0.883369
	8	50	403	0.889625	4	0.883369
	8	75	424	0.849699	4	0.883369
	8	41	406	0.908277	4	0.883369
	8	46	433	0.903967	4	0.883369
	8	37	372	0.909535	4	0.883369
	8	62	408	0.868085	4	0.883369
	8	61	429	0.87551	4	0.883369
	8	74	408	0.846473	4	0.883369
	8	60	383	0.86456	4	0.883369
	8	54	434	0.889344	4	0.883369
	8	50	429	0.895616	4	0.883369
	8	64	343	0.842752	4	0.883369
	8	88	382	0.812766	4	0.883369
	8	49	428	0.897275	4	0.883369
	8	54	449	0.892644	4	0.883369
	8	60	386	0.865471	4	0.883369
	8	64	406	0.86383	4	0.883369
	8	69	386	0.848352	4	0.883369
	8	117	256	0.686327	2	0.640131
	8	156	268	0.632075	2	0.640131
	8	97	211	0.685065	2	0.640131
	8	155	281	0.644495	2	0.640131
	8	138	223	0.617729	2	0.640131
	8	104	244	0.701149	2	0.640131
	8	169	244	0.590799	2	0.640131
	8	162	190	0.539773	2	0.640131
	8	174	253	0.592506	2	0.640131
	8	148	251	0.629073	2	0.640131
	8	165	293	0.639738	2	0.640131
	8	115	240	0.676056	2	0.640131
	8	134	264	0.663317	2	0.640131
	8	93	290	0.75718	2	0.640131
	8	129	232	0.642659	2	0.640131
	8	126	227	0.643059	2	0.640131
	8	158	223	0.585302	2	0.640131
	8	133	251	0.653646	2	0.640131
	8	166	255	0.605701	2	0.640131
	8	149	222	0.598383	2	0.640131
	8	98	263	0.728532	3	0.785398
	8	90	365	0.802198	3	0.785398
	8	112	309	0.733967	3	0.785398
	8	153	344	0.692153	2	0.640131
	8	156	286	0.647059	2	0.640131
	8	161	268	0.624709	2	0.640131
	8	149	257	0.633005	2	0.640131
	8	191	265	0.58114	2	0.640131
	8	172	222	0.563452	2	0.640131
	8	110	259	0.701897	2	0.640131
	8	168	233	0.581047	2	0.640131
	8	111	275	0.712435	2	0.640131
	8	120	218	0.64497	2	0.640131
	8	146	264	0.643902	2	0.640131
	8	98	359	0.785558	3	0.785398
	8	23	371	0.941624	4	0.883369
	8	100	336	0.770642	3	0.785398
	8	157	265	0.627962	2	0.640131
	8	90	291	0.76378	3	0.785398
	8	66	330	0.833333	3	0.785398
	8	90	320	0.780488	3	0.785398
	8	73	421	0.852227	4	0.883369
	8	73	419	0.851626	4	0.883369
	8	97	433	0.816981	4	0.883369
	8	52	355	0.872236	4	0.883369
[truncated: 12,753 more rows]

## Sheet: Supplementary Figure 4a-b
A		B		C
0.48387		0.68333		0.90524
0.55655		0.81622		0.90351
0.49769		0.70056		0.86304
0.49067		0.7665		0.82567
0.5816		0.69139		0.88946
0.55319		0.66998		0.8652
0.5571		0.76111		0.92157
0.59119		0.7867		0.90602
0.56973		0.78502		0.85388
0.57849		0.8025		0.91133
0.56111		0.78552		0.89979
0.5475		0.86533		0.92217
0.55754		0.81772		0.92754
0.6087		0.77938		0.91228
0.63277		0.87147		0.91004
0.5124		0.80861		0.88544
0.53747		0.81122		0.94013
0.51459		0.73009		0.95822
0.55331		0.78363		0.9061
0.52162		0.7957		0.89851
0.57225		0.65985		0.92558
0.54206		0.78049		0.90633
0.6526		0.79946		0.91414
0.67027		0.81627		0.83578
0.58152		0.74883		0.89524
0.54787		0.83532		0.90215
0.608		0.76522		0.90954
0.6079		0.71552		0.87681
0.63554		0.6987		0.91667
0.68044		0.74328		0.88713
0.557		0.58152		0.82254
0.57658		0.83178		0.82353
0.56919		0.81595		0.86946
0.59259		0.82571		0.80744
0.57962		0.74203		0.94527
0.60104		0.67596		0.78499
0.62975		0.75135		0.85069
0.61493		0.78142		0.9
0.59875		0.79096		0.76484
0.55963		0.76574		0.90529
0.63866		0.78684		0.86555
0.62798		0.76111		0.85
0.58359		0.79609		0.84802
0.61631		0.80822		0.93503
0.63188		0.72973		0.89716
0.60694		0.8		0.91878
0.60062		0.69795		0.86275
0.67857		0.75827		0.87281
0.61489		0.78824		0.81316
0.61873		0.77638		0.88993
0.54103		0.77341		0.88107
0.61129		0.72656
0.60471		0.6746
0.58049		0.58683
0.50384		0.69876
0.61194		0.87775
0.57841		0.71558
0.5037		0.58252
0.6205		0.60778
0.54402		0.57059
0.58311		0.52991
0.6523		0.6446
0.62883		0.61607
0.55208		0.57292
0.59819		0.55841
0.5861		0.57653
0.60778		0.53482
0.57059		0.59827
0.52991		0.60298
0.6446		0.6123
0.61607		0.61585
0.57292		0.5258
0.55841		0.50598
0.57653		0.54306
0.53482		0.53941
0.59827		0.62687
0.60298		0.56176
0.6123		0.59934
0.61585		0.67765
0.5258		0.77984
0.50598		0.53274
0.54306		0.60588
0.53941		0.58333
0.62687		0.61186
0.56176		0.57552
0.59934		0.58394
0.60588		0.60185
0.58333		0.6055
0.61186		0.59569
0.57552		0.53186
0.58394		0.56022
0.60185		0.58505
0.6055		0.71033
0.59569		0.82555
0.53186		0.91414
0.56022		0.83578
0.4864		0.89524
0.57231		0.90215
0.45833		0.90954
0.52632		0.87681
0.48739		0.91667
0.63578		0.88713
		0.82254
		0.82353
		0.86946
		0.80744
		0.94527
		0.78499
		0.85069
		0.9
		0.76484
		0.90529
		0.86555
		0.85
		0.84802
		0.93503
		0.89716
		0.91878
		0.86275
		0.87281
		0.81316
		0.88993
		0.88107
		0.9108
		0.77667
		0.87027
		0.82105
		0.85013
		0.84576
		0.79449
		0.76224
		0.76471
		0.57231
		0.45833
		0.52632
		0.48739
		0.63578

[truncated: 5 more sheets: Supplementary Figure 4c, Figure 5a-g, Figure 5h-l, Figure 6, Supplementary Figure 9]
